# Supplementary material for: Lipocalin 2 – mutation screen and serum levels in patients with anorexia nervosa or obesity and in lean individuals
Source: Front Endocrinol (Lausanne). 2023 Mar 21;14:1137308. doi: 10.3389/fendo.2023.1137308 (PMC10071025; doi:10.3389/fendo.2023.1137308)
Supplement: Supplementary file 2 [file DataSheet_1.xlsx]

## Sheet: Table1
Supplementary Table1: LCN2 genomic region GWAS lookup (GRCH37)
Table1-1. LCN2 genomic region Pulit et al. BMI GWAS lookup
Pulit et al. BMI GWAS combined-sex											Pulit et al. BMI GWAS female											Pulit et al. BMI GWAS male
SNP_id	Chr1	Pos2	MA3	NMA4	Frq5	β6	SE7	p value	N8	-LOG10(p-value)	SNP_id	Chr	Pos	MA	NMA	Frq	β	SE	p value	N	-LOG10(p-value)	SNP_id	Chr	Pos	MA	NMA	Frq	β	SE	p value	N	-LOG10(p-value)
rs75550575	9	130911065	A	G	0.0254	-0.0069	0.0061	0.2516	484680	0.599289	rs75550575	9	130911065	A	G	0.0255	-0.01	0.0083	0.2276	262817	0.23277	rs75550575	9	130911065	A	G	0.0253	-0.004	0.0091	0.6587	221863	0.171791
rs182053632	9	130911156	A	G	0.0025	-0.0482	0.0208	0.02043	484680	1.68973	rs182053632	9	130911156	A	G	0.0025	-0.0701	0.0289	0.01519	262817	0.0517827	rs182053632	9	130911156	A	G	0.0025	-0.014	0.0311	0.6518	221863	0.128661
rs542621816	9	130911169	T	G	0.0025	-0.0079	0.0222	0.7219	484680	0.141523	rs542621816	9	130911169	T	G	0.0025	-0.0171	0.0307	0.5778	262817	0.520857	rs542621816	9	130911169	T	G	0.0025	0.0043	0.0331	0.8964	221863	0.0214999
rs559041224	9	130911183	T	C	0.0025	-0.0055	0.0218	0.8026	484680	0.0955008	rs559041224	9	130911183	T	C	0.0025	-0.0107	0.0303	0.7249	262817	0.418961	rs559041224	9	130911183	T	C	0.0026	0.0013	0.0325	0.9687	221863	0.324955
rs79877380	9	130911468	T	C	0.0003	-0.0543	0.0583	0.3517	484680	0.453828	rs79877380	9	130911468	T	C	0.0003	0.0217	0.0783	0.7821	262817	0.00966115	rs79877380	9	130911468	T	C	0.0003	-0.1167	0.0905	0.1968	221863	0.204328
rs145888803	9	130911625	A	G	0.0003	-0.0064	0.0677	0.9241	484680	0.034281	rs145888803	9	130911625	A	G	0.0003	-0.0258	0.0959	0.788	262817	0.42539	rs145888803	9	130911625	A	G	0.0003	0.0014	0.0986	0.9885	221863	1.05488
rs551828424	9	130911627	C	G	0.0008	0.1025	0.0365	0.005002	484680	2.30086	rs551828424	9	130911627	C	G	0.0007	0.0688	0.0513	0.1797	262817	0.406603	rs551828424	9	130911627	C	G	0.0008	0.1233	0.0538	0.02186	221863	1.04847
rs139418967	9	130911821	C	T	0.0005	0.132	0.0624	0.03448	484680	1.46243	rs139418967	9	130911821	C	T	0.0005	0.0483	0.0886	0.5859	262817	0.224098	rs139418967	9	130911821	C	T	0.0006	0.1734	0.0909	0.05644	221863	0.0328266
rs147787222	9	130911830	T	G	0.0015	0.0257	0.0246	0.2975	484680	0.526513	rs147787222	9	130911830	T	G	0.0015	0.0211	0.0338	0.5332	262817	0.375099	rs147787222	9	130911830	T	G	0.0015	0.0492	0.0372	0.1864	221863	0.586365
rs144354643	9	130911897	G	A	0.0005	-0.0384	0.0615	0.5326	484680	0.273599	rs144354643	9	130911897	G	A	0.0004	-0.0621	0.09	0.4902	262817	0.421819	rs144354643	9	130911897	G	A	0.0005	-0.0351	0.0868	0.6861	221863	0.564315
rs200670410	9	130911960	A	G	0.0002	0.0233	0.0751	0.7563	484680	0.121306	rs200670410	9	130911960	A	G	0.0002	0.0549	0.1015	0.5884	262817	0.9694	rs200670410	9	130911960	A	G	0.0002	-0.0877	0.1156	0.448	221863	0.777284
rs2232623	9	130912031	C	T	0.002	0.0055	0.0219	0.8001	484680	0.0968557	rs2232623	9	130912031	C	T	0.0021	0.0312	0.0295	0.2911	262817	0.296709	rs2232623	9	130912031	C	T	0.0019	0.0048	0.0337	0.8864	221863	0.191789
rs12000050	9	130912127	T	C	0.002	0.0078	0.0218	0.7191	484680	0.143211	rs12000050	9	130912127	T	C	0.0021	0.0334	0.0294	0.2561	262817	0.425621	rs12000050	9	130912127	T	C	0.0019	0.0079	0.0335	0.8141	221863	0.635074
rs12000051	9	130912131	A	C	0.002	0.0078	0.0218	0.7217	484680	0.141643	rs12000051	9	130912131	A	C	0.0021	0.0332	0.0294	0.259	262817	0.454075	rs12000051	9	130912131	A	C	0.0019	0.0079	0.0335	0.814	221863	0.0265489
rs72756848	9	130912183	T	C	0.0301	-0.0002	0.006	0.9702	484680	0.0131387	rs72756848	9	130912183	T	C	0.0298	0.0014	0.0083	0.8647	262817	0.128777	rs72756848	9	130912183	T	C	0.0305	-0.0055	0.009	0.5374	221863	0.584192
rs12003928	9	130912193	G	A	0.002	0.0079	0.0218	0.7177	484680	0.144057	rs12003928	9	130912193	G	A	0.0021	0.0333	0.0294	0.2569	262817	0.418733	rs12003928	9	130912193	G	A	0.0019	0.008	0.0335	0.812	221863	0.571217
rs147977203	9	130912217	T	C	0.0005	-0.0206	0.0439	0.6389	484680	0.194567	rs147977203	9	130912217	T	C	0.0006	-0.0013	0.0571	0.9821	262817	0.466736	rs147977203	9	130912217	T	C	0.0005	-0.0524	0.0712	0.4623	221863	0.283997
rs12005398	9	130912307	G	C	0.0021	0.0068	0.0216	0.7526	484680	0.123436	rs12005398	9	130912307	G	C	0.0021	0.0311	0.0292	0.2867	262817	0.0222764	rs12005398	9	130912307	G	C	0.002	0.0096	0.0333	0.773	221863	0.398049
rs2232624	9	130912339	A	G	0.0515	0.0094	0.0043	0.02814	484680	1.55068	rs2232624	9	130912339	A	G	0.0518	0.0063	0.0059	0.2806	262817	0.160333	rs2232624	9	130912339	A	G	0.0512	0.0109	0.0065	0.09246	221863	0.778064
rs202024127	9	130912508	A	C	0.0003	0.1756	0.0661	0.007903	484680	2.10221	rs202024127	9	130912508	A	C	0.0003	0.1823	0.0902	0.04337	262817	0.104136	rs202024127	9	130912508	A	C	0.0003	0.1369	0.1006	0.1734	221863	0.261933
rs141802032	9	130912662	T	C	0.0007	-0.0731	0.0422	0.0831	484680	1.0804	rs141802032	9	130912662	T	C	0.0007	-0.0761	0.0596	0.2017	262817	0.599462	rs141802032	9	130912662	T	C	0.0007	-0.0437	0.0616	0.4782	221863	0.271241
rs576763833	9	130912743	T	C	0.0001	-0.1147	0.0956	0.2305	484680	0.637329	rs576763833	9	130912743	T	C	0.0001	-0.2529	0.1456	0.08233	262817	0.599462	rs576763833	9	130912743	T	C	0.0002	-0.0444	0.1306	0.7337	221863	0.271241
rs3780836	9	130912857	T	C	0.0212	0.0091	0.0064	0.1543	685331	0.811634	rs3780836	9	130912857	T	C	0.0219	0.008	0.0086	0.3506	379106	0.0243385	rs3780836	9	130912857	T	C	0.0214	0.0125	0.0095	0.1907	308690	0.0490999
rs539011712	9	130912987	A	G	0.0025	-0.0491	0.0209	0.0188	484680	1.72584	rs539011712	9	130912987	A	G	0.0024	-0.0799	0.029	0.005811	262817	1.39675	rs539011712	9	130912987	A	G	0.0025	-0.0012	0.0312	0.97	221863	0.0184532
rs73607625	9	130913014	T	C	0.0055	0.0099	0.0123	0.4222	484680	0.374482	rs73607625	9	130913014	T	C	0.0058	-0.0012	0.0165	0.9432	262817	0.820448	rs73607625	9	130913014	T	C	0.0053	0.0314	0.0191	0.1012	221863	0.0684404
rs3780837	9	130913168	A	G	0.0019	0.0145	0.0239	0.543	484680	0.2652	rs3780837	9	130913168	A	G	0.0019	0.0421	0.0323	0.1933	262817	0.171662	rs3780837	9	130913168	A	G	0.0018	-0.0042	0.0367	0.9098	221863	0.248028
rs369505561	9	130913531	T	C	0.0002	-0.0314	0.083	0.7054	484680	0.151565	rs369505561	9	130913531	T	C	0.0002	-0.0386	0.1203	0.7485	262817	1.2204	rs369505561	9	130913531	T	C	0.0002	0.033	0.1184	0.7802	221863	0.52491
rs12006027	9	130913574	T	G	0.0005	-0.0292	0.0475	0.5387	484680	0.268653	rs12006027	9	130913574	T	G	0.0005	0.0241	0.0638	0.7059	262817	0.314437	rs12006027	9	130913574	T	G	0.0005	-0.0685	0.0737	0.3528	221863	0.295421
rs12006030	9	130913608	C	G	0.2838	0.0014	0.0019	0.4567	660371	0.340369	rs12006030	9	130913608	C	G	0.2813	0.002	0.0026	0.437	367314	0.089429	rs12006030	9	130913608	C	G	0.2833	0.0023	0.0029	0.4217	295768	0.158515
rs187573731	9	130913611	A	G	0.0015	0.0075	0.0311	0.8096	484680	0.0917295	rs187573731	9	130913611	A	G	0.0015	0.0121	0.0425	0.7751	262817	0.0273807	rs187573731	9	130913611	A	G	0.0015	0.0013	0.0472	0.9775	221863	2.21524
rs73672429	9	130913638	T	A	0.052	0.0091	0.0043	0.03424	484680	1.46547	rs73672429	9	130913638	T	A	0.0523	0.0065	0.0059	0.2705	262817	0.454445	rs73672429	9	130913638	T	A	0.0517	0.0099	0.0065	0.1246	221863	0.675923
rs2232625	9	130913798	A	G	0.001	-0.0384	0.0324	0.2364	484680	0.626353	rs2232625	9	130913798	A	G	0.001	0.0066	0.0434	0.8783	262817	0.214528	rs2232625	9	130913798	A	G	0.0009	-0.1021	0.0507	0.04378	221863	0.414878
rs202230992	9	130913830	A	G	0.0002	-0.0637	0.0637	0.3178	484680	0.497846	rs202230992	9	130913830	A	G	0.0003	-0.0049	0.086	0.9542	262817	0.157141	rs202230992	9	130913830	A	G	0.0002	-0.1599	0.0983	0.1038	221863	0.851089
rs2232626	9	130914004	C	T	0.0005	-0.0237	0.0473	0.6163	484680	0.210208	rs2232626	9	130914004	C	T	0.0005	0.0291	0.0636	0.6472	262817	1.14158	rs2232626	9	130914004	C	T	0.0005	-0.0622	0.0733	0.3958	221863	0.0210438
rs183777464	9	130914015	A	G	0.0002	-0.0193	0.0854	0.8213	484680	0.0854982	rs183777464	9	130914015	A	G	0.0002	0.1127	0.1181	0.3397	262817	0.605723	rs183777464	9	130914015	A	G	0.0002	-0.1632	0.1277	0.2013	221863	0.869345
rs11794980	9	130914170	C	G	0.3785	0.0038	0.002	0.05519	484680	1.25814	rs11794980	9	130914170	C	G	0.3791	0.0023	0.0027	0.3867	262817	0.466736	rs11794980	9	130914170	C	G	0.3778	0.0068	0.003	0.02211	221863	0.269137
rs116745581	9	130914182	A	C	0.0005	-0.028	0.0475	0.5558	484680	0.255081	rs116745581	9	130914182	A	C	0.0005	0.0208	0.0639	0.7446	262817	1.01256	rs116745581	9	130914182	A	C	0.0005	-0.0675	0.0737	0.3599	221863	0.00890689
rs2232627	9	130914190	T	C	0.0004	-0.0638	0.0554	0.2492	484680	0.603452	rs2232627	9	130914190	T	C	0.0004	-0.0607	0.0771	0.4311	262817	0.679231	rs2232627	9	130914190	T	C	0.0004	-0.0206	0.0823	0.8024	221863	0.146484
rs79993583	9	130914200	T	C	0.0005	-0.028	0.0475	0.5555	484680	0.255316	rs79993583	9	130914200	T	C	0.0005	0.0208	0.0639	0.745	262817	0.318578	rs79993583	9	130914200	T	C	0.0005	-0.0675	0.0737	0.3598	221863	0.856049
rs2232628	9	130914353	C	T	0.0005	-0.0306	0.0477	0.5208	484680	0.283329	rs2232628	9	130914353	C	T	0.0005	0.0202	0.0642	0.7532	262817	1.24306	rs2232628	9	130914353	C	T	0.0005	-0.0695	0.0739	0.3471	221863	0.160271
rs374443333	9	130914413	A	G	0.0007	0.0314	0.0433	0.4685	484680	0.32929	rs374443333	9	130914413	A	G	0.0007	-0.0411	0.0599	0.4929	262817	0.126389	rs374443333	9	130914413	A	G	0.0007	0.1506	0.0648	0.02012	221863	0.956638
rs2232629	9	130914434	A	G	0.0333	-0.0036	0.0054	0.5057	484680	0.296107	rs2232629	9	130914434	A	G	0.0335	-0.0037	0.0074	0.6171	262817	1.08486	rs2232629	9	130914434	A	G	0.033	-0.005	0.0082	0.5409	221863	0.337242
rs143776517	9	130914562	G	C	0.0003	-0.1087	0.0852	0.2019	484680	0.694864	rs143776517	9	130914562	G	C	0.0003	0.03	0.1187	0.8003	262817	0.294906	rs143776517	9	130914562	G	C	0.0003	-0.3333	0.1265	0.008407	221863	0.132827
rs184424860	9	130914731	T	C	0.005	0.0168	0.0145	0.2475	484680	0.606425	rs184424860	9	130914731	T	C	0.0051	0.0005	0.0198	0.9816	262817	0.159957	rs184424860	9	130914731	T	C	0.0049	0.04	0.0222	0.07069	221863	0.623241
rs540281429	9	130914771	A	G	0.0001	-0.0237	0.0928	0.7987	484680	0.0976163	rs540281429	9	130914771	A	G	0.0001	0.0552	0.127	0.6641	262817	0.576426	rs540281429	9	130914771	A	G	0.0001	-0.1419	0.1407	0.3131	221863	0.131003
rs73672430	9	130914846	C	T	0.0005	-0.0527	0.0464	0.2557	484680	0.592269	rs73672430	9	130914846	C	T	0.0005	-0.0078	0.0613	0.8989	262817	0.170182	rs73672430	9	130914846	C	T	0.0004	-0.1468	0.0737	0.04622	221863	1.08323
rs187183182	9	130914887	A	G	0.0051	-0.0073	0.0144	0.6095	484680	0.215026	rs187183182	9	130914887	A	G	0.0051	-0.0053	0.0199	0.7917	262817	0.0500248	rs187183182	9	130914887	A	G	0.0052	-0.0072	0.0216	0.7397	221863	0.84649
rs147948022	9	130914914	A	G	0.0001	0.2006	0.1059	0.05805	484680	1.2362	rs147948022	9	130914914	A	G	0.0001	0.1519	0.1384	0.2724	262817	0.861697	rs147948022	9	130914914	A	G	0.0001	0.3039	0.1705	0.07473	221863	0.175549
rs114522515	9	130915291	T	G	0.0002	0.0118	0.0698	0.8655	484680	0.0627329	rs114522515	9	130915291	T	G	0.0002	-0.0205	0.0994	0.8366	262817	0.59329	rs114522515	9	130915291	T	G	0.0002	0.1459	0.1011	0.1492	221863	0.464326
rs200930213	9	130915421	T	C	0.0003	0.0239	0.0678	0.7248	484680	0.139782	rs200930213	9	130915421	T	C	0.0003	0.0388	0.0934	0.6775	262817	0.424812	rs200930213	9	130915421	T	C	0.0003	-0.0207	0.1019	0.8392	221863	0.635824
rs2232631	9	130915466	A	G	0.0005	-0.0285	0.0475	0.5491	484680	0.260349	rs2232631	9	130915466	A	G	0.0005	0.0201	0.0639	0.7534	262817	0.394479	rs2232631	9	130915466	A	G	0.0005	-0.0679	0.0737	0.357	221863	0.153168
rs2232632	9	130915488	T	A	0.0003	-0.0214	0.0572	0.7077	484680	0.150151	rs2232632	9	130915488	T	A	0.0004	0.0701	0.0775	0.3657	262817	0.59329	rs2232632	9	130915488	T	A	0.0003	-0.1233	0.0877	0.1595	221863	0.464326
rs112730796	9	130915606	A	G	0.0055	0.0101	0.0123	0.4111	484680	0.386053	rs112730796	9	130915606	A	G	0.0057	0.0015	0.0166	0.9263	262817	0.209996	rs112730796	9	130915606	A	G	0.0052	0.0281	0.0191	0.1408	221863	0.433327
rs12260	9	130915615	T	C	0.0016	-0.0488	0.0248	0.04921	484680	1.30795	rs12260	9	130915615	T	C	0.0017	-0.071	0.0326	0.02942	262817	0.537003	rs12260	9	130915615	T	C	0.0014	-0.0214	0.0397	0.5891	221863	0.825359
rs145505766	9	130915881	A	G	0.0001	0.0256	0.0976	0.793	484680	0.100727	rs145505766	9	130915881	A	G	0.0001	0.041	0.129	0.7505	262817	0.0750491	rs145505766	9	130915881	A	G	0.0001	-0.0379	0.1546	0.8065	221863	0.507519
rs116825041	9	130915886	C	T	0.0005	-0.0296	0.0474	0.5323	484680	0.273844	rs116825041	9	130915886	C	T	0.0005	0.0181	0.0636	0.7763	262817	0.315514	rs116825041	9	130915886	C	T	0.0005	-0.0681	0.0736	0.3546	221863	0.296967
rs151089117	9	130915970	A	G	0.0001	-0.0393	0.0994	0.6927	484680	0.159455	rs151089117	9	130915970	A	G	0.0001	-0.0584	0.1331	0.661	262817	0.169411	rs151089117	9	130915970	A	G	0.0001	-0.0489	0.155	0.7524	221863	0.281664
1Chr: chromosome; 2Pos: SNP position in chromosome; 3MA: minor allele; 4NMA: non minor allele; 5Frq: Freqency of minor allele; 6β: effect size of minor allele; 7SE: standard error of beta; 8N: sample size
Table1-2. LCN2 genomic region Watson et al. AN GWAS lookup
Chr1	Pos2	SNP_id	MA3	NMA4	β5	SE6	p value	NCAS7	NCON8	-LOG10(p value)
9	130912339	rs2232624	T	C	-0.0275973	0.0683	0.6867	15486	50200	0.163233
9	130912857	rs3780836	A	G	0.0924971	0.0537	0.08508	12574	35846	1.07017
9	130913608	rs12006030	A	G	-0.017197	0.0587	0.7693	10602	30478	0.113904
9	130913638	rs73672429	A	G	0.128903	0.0709	0.06886	12455	35361	1.16203
9	130914170	rs11794980	D	I	0.131502	0.0713	0.06503	12455	35361	1.18689
1Chr: chromosome; 2Pos: SNP position in chromosome; 3MA: minor allele; 4NMA: non minor allele; 5β: effect size of minor allele; 6SE: standard error of beta; 7NCAS: sample size of cases; 8NCON: sample size of controls

## Sheet: Table2
Supplementary Table2: LCN2 ± 500kb genomic region GWAS lookup (GRCH37)
Pulit et al. BMI GWAS combined-sex											Pulit et al. BMI GWAS female											Pulit et al. BMI GWAS male											Watson et al. AN GWAS
SNP_id	Chr1	Pos2	MA3	NMA4	Frq5	β6	SE7	p value	N8	-LOG10(p-value)	SNP_id	Chr	Pos	MA	NMA	Frq	β	SE	p value	N	-LOG10(p-value)	SNP_id	Chr	Pos	MA	NMA	Frq	β	SE	p value	N	-LOG10(p-value)	Chr	Pos	SNP_id	MA	NMA	β	SE	p value	NCAS9	NCON10	-LOG10(p-value)		1Chr: chromosome; 2Pos: SNP position in chromosome; 3MA: minor allele; 4NMA: non minor allele; 5Frq: Freqency of minor allele; 6β: effect size of minor allele; 7SE: standard error of beta; 8N: sample size; 9NCAS: sample size of cases; 10NCON: sample size of controls
rs138000560	9	131076289	T	C	0.0003	-0.1505	0.0636	0.01788	484680	1.74763	rs138000560	9	131076289	T	C	0.0003	-0.0231	0.0773	0.7653	262817	0.116168	rs138000560	9	131076289	T	C	0.0002	-0.5694	0.1171	1.157e-06	221863	5.93667	9	130412094	rs10987720	D	I	0.00370313	0.0171	0.8306	16992	55525	0.0806081
rs192646316	9	131092577	A	G	0.0003	-0.1552	0.0638	0.01505	484680	1.82246	rs192646316	9	131092577	A	G	0.0003	-0.0285	0.0776	0.7133	262817	0.146728	rs192646316	9	131092577	A	G	0.0002	-0.5728	0.1177	1.142e-06	221863	5.94233	9	130412745	rs111736984	A	T	-0.00569619	0.0137	0.6767	16992	55525	0.169604
rs151016684	9	131092666	T	A	0.0003	-0.1553	0.0638	0.01503	484680	1.82304	rs151016684	9	131092666	T	A	0.0003	-0.0286	0.0776	0.7129	262817	0.146971	rs151016684	9	131092666	T	A	0.0002	-0.5728	0.1177	1.142e-06	221863	5.94233	9	130413879	rs138763389	C	G	-0.004902	0.0138	0.7224	16992	55525	0.141222
rs76454478	9	130968526	A	G	0.0002	-0.0852	0.0802	0.2881	484680	0.540457	rs76454478	9	130968526	A	G	0.0002	0.1556	0.1079	0.1492	262817	0.826231	rs76454478	9	130968526	A	G	0.0002	-0.4542	0.1243	0.0002585	221863	3.58754	9	130414090	rs72769835	G	A	-0.00589736	0.0137	0.6667	16992	55525	0.17607
rs185945120	9	131281579	T	C	0.0011	0.0175	0.029	0.5468	484680	0.262171	rs185945120	9	131281579	T	C	0.0012	-0.0682	0.0383	0.07528	262817	1.12332	rs185945120	9	131281579	T	C	0.001	0.1464	0.0459	0.001427	221863	2.84558	9	130414681	rs144179554	C	T	-0.000500125	0.0228	0.9842	16992	55525	0.00691664
rs79130587	9	131275467	C	T	0.0011	0.0221	0.0291	0.4471	484680	0.349595	rs79130587	9	131275467	C	T	0.0012	-0.0634	0.0385	0.09903	262817	1.00423	rs79130587	9	131275467	C	T	0.001	0.1517	0.0461	0.0009909	221863	3.00397	9	130415377	rs10561143	G	A	-0.00589736	0.0137	0.6696	16992	55525	0.174185
rs115857866	9	131218843	T	C	0.0011	0.0242	0.029	0.4051	484680	0.392438	rs115857866	9	131218843	T	C	0.0012	-0.0577	0.0383	0.1319	262817	0.879755	rs115857866	9	131218843	T	C	0.001	0.1528	0.0461	0.0009265	221863	3.03315	9	130415621	rs7031872	T	C	0.00019998	0.0231	0.9943	16992	55525	0.00248256
rs79515347	9	131204656	T	C	0.0011	0.0281	0.0296	0.3416	484680	0.466482	rs79515347	9	131204656	T	C	0.0012	-0.0603	0.0389	0.121	262817	0.917215	rs79515347	9	131204656	T	C	0.001	0.1537	0.0472	0.00114	221863	2.9431	9	130417033	rs10117075	C	T	0.0189984	0.0581	0.7441	16198	53302	0.128369
rs115032385	9	131204397	G	A	0.0011	0.0306	0.0301	0.308	484680	0.511449	rs115032385	9	131204397	G	A	0.0012	-0.0581	0.0395	0.141	262817	0.850781	rs115032385	9	131204397	G	A	0.0009	0.1598	0.0482	0.0009022	221863	3.0447	9	130417370	rs72769838	I	D	0.00019998	0.0228	0.9944	16992	55525	0.00243888
rs140563557	9	131198404	A	G	0.001	0.0283	0.0314	0.3665	484680	0.435926	rs140563557	9	131198404	A	G	0.0011	-0.0634	0.0417	0.1283	262817	0.891773	rs140563557	9	131198404	A	G	0.0009	0.1594	0.0494	0.001247	221863	2.90413	9	130418652	rs10118731	T	C	-0.00780034	0.0135	0.5623	16992	55525	0.250032
rs545457510	9	130480662	T	C	0.0026	0.0213	0.0226	0.345	484680	0.462181	rs545457510	9	130480662	T	C	0.0025	0.0967	0.0313	0.002002	262817	2.69854	rs545457510	9	130480662	T	C	0.0026	-0.059	0.0338	0.0804	221863	1.09474	9	130420813	rs2287116	A	G	-0.00579677	0.0137	0.6698	16992	55525	0.174055
rs114729696	9	131235655	T	C	0.0011	0.0288	0.0292	0.3251	484680	0.487983	rs114729696	9	131235655	T	C	0.0012	-0.0505	0.0387	0.1921	262817	0.716473	rs114729696	9	131235655	T	C	0.001	0.1473	0.0462	0.001428	221863	2.84527	9	130421104	rs77752315	I	D	-0.00579677	0.0137	0.6711	16992	55525	0.173213
rs78702823	9	131046687	A	G	0.0001	-0.0354	0.0884	0.6886	484680	0.162033	rs78702823	9	131046687	A	G	0.0001	0.1945	0.1162	0.09424	262817	1.02576	rs78702823	9	131046687	A	G	0.0001	-0.4051	0.1415	0.004191	221863	2.37768	9	130423076	rs4836573	T	G	-0.00780034	0.0135	0.5628	16992	55525	0.249646
rs116195574	9	130961249	A	G	0.0001	-0.0973	0.0916	0.2885	484680	0.539854	rs116195574	9	130961249	A	G	0.0001	0.1512	0.1244	0.2242	262817	0.649364	rs116195574	9	130961249	A	G	0.0001	-0.458	0.1403	0.001097	221863	2.95979	9	130423916	rs55981451	T	C	-0.113695	0.0527	0.03111	16609	54792	1.5071
rs76158681	9	131176798	C	T	0.0009	0.0629	0.0337	0.0622	484680	1.20621	rs76158681	9	131176798	C	T	0.001	-0.0347	0.0444	0.434	262817	0.36251	rs76158681	9	131176798	C	T	0.0008	0.1884	0.0539	0.0004768	221863	3.32166	9	130425346	rs145639237	T	C	0.00139902	0.0233	0.9536	16992	55525	0.0206338
rs536525340	9	131428320	G	C	0.0005	-0.0168	0.0489	0.7313	484680	0.135904	rs536525340	9	131428320	G	C	0.0005	0.1343	0.0701	0.05538	262817	1.25665	rs536525340	9	131428320	G	C	0.0005	-0.1833	0.0705	0.009358	221863	2.02882	9	130426238	rs55868188	T	C	0.00139902	0.0233	0.9534	16992	55525	0.0207249
rs148184502	9	131047556	C	G	0.0001	-0.054	0.0918	0.5567	484680	0.254379	rs148184502	9	131047556	C	G	0.0001	0.183	0.1218	0.1331	262817	0.875822	rs148184502	9	131047556	C	G	0.0001	-0.415	0.1449	0.004169	221863	2.37997	9	130426944	rs3824523	T	G	-0.00800193	0.0135	0.5532	16992	55525	0.257118
rs529206069	9	131415903	A	G	0.0007	-0.0193	0.041	0.6382	484680	0.195043	rs529206069	9	131415903	A	G	0.0006	-0.1369	0.0578	0.01778	262817	1.75007	rs529206069	9	131415903	A	G	0.0007	0.1222	0.0601	0.04204	221863	1.37634	9	130427011	rs7041091	G	C	-0.00729656	0.0135	0.5876	16992	55525	0.230918
rs142896330	9	131368708	T	C	0.0004	0.0409	0.0528	0.4392	484680	0.357338	rs142896330	9	131368708	T	C	0.0005	-0.0998	0.0685	0.1451	262817	0.838333	rs142896330	9	131368708	T	C	0.0004	0.2419	0.0863	0.005049	221863	2.29679	9	130427627	rs140247913	T	G	0.00139902	0.0227	0.9524	16992	55525	0.0211806
rs79328480	9	131306858	G	A	0.0011	0.0348	0.029	0.2297	484680	0.638839	rs79328480	9	131306858	G	A	0.0012	-0.0424	0.0382	0.267	262817	0.573489	rs79328480	9	131306858	G	A	0.001	0.1431	0.0461	0.001915	221863	2.71783	9	130427817	rs13297270	D	I	-0.00220242	0.0139	0.8728	16992	55525	0.0590853
rs558639858	9	130877164	T	C	0.0002	0.1113	0.1161	0.3377	484680	0.471469	rs558639858	9	130877164	T	C	0.0002	0.3911	0.1492	0.008788	262817	2.05611	rs558639858	9	130877164	T	C	0.0002	-0.3598	0.1922	0.06123	221863	1.21304	9	130430116	rs2241167	I	D	-0.00609856	0.0137	0.6571	16992	55525	0.182369
rs184440972	9	130973588	G	T	0.0001	-0.0365	0.0933	0.6961	484680	0.157328	rs184440972	9	130973588	G	T	0.0001	0.1994	0.1261	0.1138	262817	0.943858	rs184440972	9	130973588	G	T	0.0001	-0.3833	0.1436	0.007616	221863	2.11827	9	130432331	rs78541277	G	C	0.00019998	0.0228	0.9926	16992	55525	0.00322573
rs536388575	9	130898382	G	C	0.0006	0.0135	0.043	0.7537	484680	0.122801	rs536388575	9	130898382	G	C	0.0006	0.1142	0.0573	0.04629	262817	1.33451	rs536388575	9	130898382	G	C	0.0005	-0.1554	0.0674	0.02111	221863	1.67551	9	130432571	rs150223339	T	G	0.00019998	0.0228	0.9919	16992	55525	0.00353211
rs7031255	9	130974087	A	G	0.0001	-0.0369	0.0937	0.6932	484680	0.159141	rs7031255	9	130974087	A	G	0.0001	0.1995	0.1266	0.1152	262817	0.938548	rs7031255	9	130974087	A	G	0.0001	-0.3826	0.1441	0.007957	221863	2.09925	9	130433025	rs143957786	T	C	-0.00599795	0.0137	0.6618	16992	55525	0.179273
rs150015624	9	130902773	A	G	0.0277	0.0079	0.0066	0.231	484680	0.636388	rs150015624	9	130902773	A	G	0.0275	0.0259	0.0091	0.004674	262817	2.33031	rs150015624	9	130902773	A	G	0.028	-0.0145	0.0099	0.1446	221863	0.839832	9	130433731	rs5900756	C	T	-0.00609856	0.0137	0.6586	16992	55525	0.181378
rs187074709	9	130961544	A	G	0.0001	-0.0527	0.0896	0.5564	484680	0.254613	rs187074709	9	130961544	A	G	0.0001	0.1706	0.1205	0.157	262817	0.8041	rs187074709	9	130961544	A	G	0.0001	-0.3813	0.1389	0.006057	221863	2.21774	9	130433833	rs4837174	C	G	-0.00959589	0.014	0.493	16992	55525	0.307153
rs546371510	9	130599890	A	C	0.0003	-0.0727	0.0917	0.4275	484680	0.369064	rs546371510	9	130599890	A	C	0.0002	0.2043	0.1288	0.1126	262817	0.948462	rs546371510	9	130599890	A	C	0.0003	-0.3542	0.1349	0.00862	221863	2.06449	9	130434991	rs28557014	G	A	-0.017604	0.0266	0.5085	16992	55525	0.293709
rs7033359	9	130896406	T	C	0.0007	0.0127	0.0396	0.7482	484680	0.125982	rs7033359	9	130896406	T	C	0.0007	0.1025	0.0529	0.05267	262817	1.27844	rs7033359	9	130896406	T	C	0.0006	-0.1413	0.0619	0.02258	221863	1.64628	9	130439542	rs4837175	I	D	-0.0110003	0.0141	0.4357	16992	55525	0.360812
rs531165014	9	130975540	C	T	0.0001	-0.0406	0.0944	0.667	484680	0.175874	rs531165014	9	130975540	C	T	0.0001	0.1946	0.1277	0.1274	262817	0.894831	rs531165014	9	130975540	C	T	0.0001	-0.378	0.1451	0.009199	221863	2.03626	9	130440004	rs148619352	A	G	-0.00339576	0.0213	0.8745	16992	55525	0.0582402
rs560684333	9	131088871	A	G	0.0003	0.0359	0.0676	0.5955	484680	0.225118	rs560684333	9	131088871	A	G	0.0003	0.1704	0.0961	0.0761	262817	1.11862	rs560684333	9	131088871	A	G	0.0003	-0.2342	0.0982	0.01709	221863	1.76726	9	130440202	rs4836574	A	C	-0.00670241	0.0137	0.6264	16992	55525	0.203148
rs533425655	9	130885552	T	G	0.0007	-0.0034	0.0372	0.9275	484680	0.0326861	rs533425655	9	130885552	T	G	0.0007	0.0803	0.0499	0.1077	262817	0.967784	rs533425655	9	130885552	T	G	0.0007	-0.1441	0.0578	0.01269	221863	1.89654	9	130442993	rs12554049	A	C	-0.00700447	0.0137	0.6127	16992	55525	0.212752
rs148444253	9	131112060	T	G	0.0008	-0.0148	0.0375	0.6922	484680	0.159768	rs148444253	9	131112060	T	G	0.0008	0.075	0.0505	0.1375	262817	0.861697	rs148444253	9	131112060	T	G	0.0007	-0.1478	0.058	0.01079	221863	1.96698	9	130444253	rs3780658	A	C	0.00079968	0.014	0.9561	16992	55525	0.0194967
rs138306023	9	130992932	C	T	0.0721	0.003	0.0037	0.4097	484680	0.387534	rs138306023	9	130992932	C	T	0.072	0.0132	0.0051	0.009388	262817	2.02743	rs138306023	9	130992932	C	T	0.0721	-0.0087	0.0056	0.1188	221863	0.925184	9	130445142	rs3780659	A	G	-0.00190181	0.0216	0.9316	16992	55525	0.0307705
rs112280054	9	130989850	A	G	0.0001	0.1	0.0914	0.2736	484680	0.562884	rs112280054	9	130989850	A	G	0.0001	0.292	0.1182	0.01347	262817	1.87063	rs112280054	9	130989850	A	G	0.0001	-0.2514	0.1497	0.0932	221863	1.03058	9	130445756	rs117980125	T	A	-0.00869772	0.0135	0.5193	16992	55525	0.284582
rs140742198	9	131477238	T	C	0.0001	0.0986	0.0937	0.2926	484680	0.533726	rs140742198	9	131477238	T	C	0.0001	0.2804	0.1244	0.02418	262817	1.61654	rs140742198	9	131477238	T	C	0.0001	-0.2633	0.1477	0.07457	221863	1.12744	9	130446493	.	A	G	-0.00650109	0.0137	0.6342	16992	55525	0.197774
rs141039004	9	131175673	A	G	0.0009	0.0687	0.0335	0.04013	484680	1.39653	rs141039004	9	131175673	A	G	0.001	-0.0178	0.0441	0.6865	262817	0.163359	rs141039004	9	131175673	A	G	0.0008	0.1763	0.0533	0.0009486	221863	3.02292	9	130448220	rs10819304	C	T	-0.00650109	0.0137	0.636	16992	55525	0.196543
rs138184459	9	131153253	G	C	0.0011	-0.0198	0.035	0.5708	484680	0.243516	rs138184459	9	131153253	G	C	0.0011	-0.0931	0.0474	0.04949	262817	1.30548	rs138184459	9	131153253	G	C	0.0011	0.1078	0.0538	0.04513	221863	1.34553	9	130450020	rs72752808	A	G	0.00149888	0.0227	0.9466	16992	55525	0.0238335
rs7874719	9	131011139	A	G	0.0003	-0.0054	0.062	0.9308	484680	0.0311436	rs7874719	9	131011139	A	G	0.0003	0.1498	0.083	0.07128	262817	1.14703	rs7874719	9	131011139	A	G	0.0002	-0.2068	0.0967	0.03243	221863	1.48905	9	130450660	rs36089752	A	T	-0.00640044	0.0137	0.6394	16992	55525	0.194227
rs574856059	9	130560786	T	A	0.0001	-0.0531	0.12	0.6581	484680	0.181708	rs574856059	9	130560786	T	A	0.0001	-0.3301	0.1644	0.04467	262817	1.34998	rs574856059	9	130560786	T	A	0.0001	0.354	0.1816	0.0513	221863	1.28988	9	130451891	rs7018756	G	A	-0.00640044	0.0137	0.6394	16992	55525	0.194227
rs370654708	9	131463381	C	A	0.0001	0.1057	0.097	0.2756	484680	0.559721	rs370654708	9	131463381	C	A	0.0001	0.2885	0.1285	0.02475	262817	1.60642	rs370654708	9	131463381	C	A	0.0001	-0.2668	0.1534	0.08194	221863	1.0865	9	130451892	rs7019046	A	G	0.00239712	0.0144	0.8701	16992	55525	0.0604308
rs187178775	9	130735301	A	C	0.0024	-0.0297	0.0211	0.1596	484680	0.796967	rs187178775	9	130735301	A	C	0.0025	-0.0742	0.0286	0.009538	262817	2.02054	rs187178775	9	130735301	A	C	0.0023	0.0458	0.0325	0.1584	221863	0.800245	9	130451955	rs55873627	A	G	0.000499875	0.0228	0.9819	16992	55525	0.00793274
rs189949917	9	130962721	A	G	0.0001	-0.0364	0.1001	0.7161	484680	0.145026	rs189949917	9	130962721	A	G	0.0001	0.1666	0.1322	0.2076	262817	0.682773	rs189949917	9	130962721	A	G	0.0001	-0.4038	0.159	0.01111	221863	1.95429	9	130452792	rs72752811	G	A	-0.00670241	0.0137	0.6234	16992	55525	0.205233
rs576248904	9	130786099	A	G	0.0001	-0.0098	0.1153	0.9324	484680	0.0303977	rs576248904	9	130786099	A	G	0.0001	-0.2612	0.1547	0.09132	262817	1.03943	rs576248904	9	130786099	A	G	0.0001	0.3888	0.1791	0.02995	221863	1.5236	9	130455501	rs113380497	A	G	0.00939572	0.025	0.7056	16992	55525	0.151441
rs147227590	9	130447932	T	A	0.0024	0.0133	0.0196	0.4983	484680	0.302509	rs147227590	9	130447932	T	A	0.0026	0.0495	0.0259	0.05591	262817	1.25251	rs147227590	9	130447932	T	A	0.0022	-0.0613	0.031	0.04801	221863	1.31867	9	130455691	rs12171699	T	C	0.0166014	0.0256	0.5166	16992	55525	0.286846
rs45447698	9	130967546	G	T	0.0008	0.1108	0.0359	0.002023	484680	2.694	rs45447698	9	130967546	G	T	0.0008	0.0145	0.0468	0.757	262817	0.120904	rs45447698	9	130967546	G	T	0.0006	0.2189	0.058	0.0001625	221863	3.78915	9	130456946	rs72752815	A	T	0.0166998	0.0256	0.5145	16992	55525	0.288615
rs139468395	9	131481089	T	C	0.0001	0.1011	0.0935	0.2798	484680	0.553152	rs139468395	9	131481089	T	C	0.0001	0.28	0.1243	0.02429	262817	1.61457	rs139468395	9	131481089	T	C	0.0001	-0.2477	0.1471	0.0923	221863	1.0348	9	130460971	rs10123531	T	A	0.0166998	0.0256	0.5144	16992	55525	0.288699
rs142670482	9	130963597	T	C	0.0001	-0.0625	0.1017	0.5387	484680	0.268653	rs142670482	9	130963597	T	C	0.0001	0.144	0.1347	0.285	262817	0.545155	rs142670482	9	130963597	T	C	0.0001	-0.4286	0.161	0.007778	221863	2.10913	9	130463183	rs116936963	C	T	-0.00670241	0.0137	0.6264	16992	55525	0.203148
rs45608639	9	130940066	T	C	0.002	0.0158	0.0212	0.4558	484680	0.341226	rs45608639	9	130940066	T	C	0.0022	-0.0364	0.0279	0.1914	262817	0.718058	rs45608639	9	130940066	T	C	0.0018	0.0833	0.0339	0.01388	221863	1.85761	9	130463648	rs1078404	A	T	-0.00889948	0.0135	0.5092	16992	55525	0.293112
rs149481866	9	130973970	A	G	0.0001	0.0247	0.0976	0.7999	484680	0.0969643	rs149481866	9	130973970	A	G	0.0002	0.2174	0.1274	0.08808	262817	1.05512	rs149481866	9	130973970	A	G	0.0001	-0.3288	0.1576	0.03698	221863	1.43203	9	130463708	rs113520074	I	D	-0.00810274	0.0135	0.5491	16992	55525	0.260349
rs140924770	9	130991177	A	G	0.0001	-0.0412	0.1025	0.6876	484680	0.162664	rs140924770	9	130991177	A	G	0.0001	0.1808	0.1352	0.1809	262817	0.742561	rs140924770	9	130991177	A	G	0.0001	-0.39	0.1633	0.01691	221863	1.77186	9	130465531	rs545156696	T	C	-0.00660174	0.0137	0.6283	16992	55525	0.201833
rs146021560	9	130725598	T	G	0.0006	0.0385	0.0381	0.3126	484680	0.505011	rs146021560	9	130725598	T	G	0.0007	-0.0383	0.0504	0.447	262817	0.349692	rs146021560	9	130725598	T	G	0.0006	0.1734	0.0605	0.004189	221863	2.37789	9	130468573	rs1756008	G	A	-0.00889948	0.0135	0.5069	16992	55525	0.295078
rs3003614	9	130994736	G	A	0.4372	0.0115	0.0017	2.91e-11	717777	10.5361	rs3003614	9	130994736	G	A	0.4341	0.0158	0.0023	9.375e-12	394469	11.028	rs3003614	9	130994736	G	A	0.4338	0.0067	0.0025	0.007428	326019	2.12913	9	130469058	rs66548047	C	T	-0.00660174	0.0137	0.6297	16992	55525	0.200866
rs45484693	9	130940281	G	A	0.0001	-0.1246	0.0955	0.1922	484680	0.716247	rs45484693	9	130940281	G	A	0.0001	0.1	0.1309	0.4451	262817	0.351542	rs45484693	9	130940281	G	A	0.0001	-0.42	0.1445	0.00364	221863	2.4389	9	130470613	rs112210407	G	C	-0.00660174	0.0137	0.6292	16992	55525	0.201211
rs148667359	9	130942075	A	C	0.0022	0.0049	0.0204	0.8089	484680	0.0921052	rs148667359	9	130942075	A	C	0.0024	-0.0424	0.0269	0.1157	262817	0.936667	rs148667359	9	130942075	A	C	0.0019	0.0694	0.0322	0.03142	221863	1.50279	9	130474307	rs146416029	G	A	-0.00910129	0.0135	0.5002	16992	55525	0.300856
rs149168282	9	131030109	C	T	0.0004	0.0683	0.0668	0.3067	484680	0.513286	rs149168282	9	131030109	C	T	0.0003	0.2059	0.0921	0.02533	262817	1.59636	rs149168282	9	131030109	C	T	0.0004	-0.1568	0.1005	0.1186	221863	0.925915	9	130475011	rs522328	A	C	-0.00910129	0.0135	0.4999	16992	55525	0.301117
rs565736877	9	130953538	A	G	0.0002	0.0431	0.0791	0.586	484680	0.232102	rs565736877	9	130953538	A	G	0.0002	0.1936	0.1098	0.07794	262817	1.10824	rs565736877	9	130953538	A	G	0.0002	-0.2342	0.118	0.04709	221863	1.32707	9	130475442	rs497632	G	A	-0.00690378	0.0138	0.6154	16992	55525	0.210843
rs552209752	9	130703465	A	G	0.0004	0.031	0.0532	0.5602	484680	0.251657	rs552209752	9	130703465	A	G	0.0004	0.1488	0.0716	0.03765	262817	1.42424	rs552209752	9	130703465	A	G	0.0003	-0.1404	0.0823	0.08807	221863	1.05517	9	130477160	rs550045	G	A	-0.00800193	0.0138	0.5631	16992	55525	0.249414
rs3003578	9	130994179	C	T	0.4347	0.0116	0.0017	2.037e-11	717763	10.691	rs3003578	9	130994179	C	T	0.4313	0.0159	0.0023	6.849e-12	394461	11.1644	rs3003578	9	130994179	C	T	0.431	0.0069	0.0025	0.006151	326012	2.21105	9	130477768	rs504434	A	G	0.0697033	0.0589	0.2366	16718	54893	0.625985
rs556614150	9	130611958	A	G	0.0002	-0.0346	0.1042	0.7401	484680	0.13071	rs556614150	9	130611958	A	G	0.0002	-0.2614	0.1433	0.06803	262817	1.1673	rs556614150	9	130611958	A	G	0.0002	0.3021	0.1572	0.05463	221863	1.26257	9	130478653	rs3802357	I	D	-0.0442968	0.0447	0.3219	12589	39762	0.492279
rs145936839	9	130647530	A	G	0.0004	0.0339	0.05	0.4983	484680	0.302509	rs145936839	9	130647530	A	G	0.0005	0.1409	0.0671	0.03572	262817	1.44709	rs145936839	9	130647530	A	G	0.0004	-0.131	0.0777	0.09194	221863	1.0365	9	130480322	rs11792868	G	A	-0.00680309	0.0137	0.6184	16992	55525	0.208731
rs78080470	9	130451625	T	C	0.0018	0.0181	0.0224	0.4189	484680	0.37789	rs78080470	9	130451625	T	C	0.0019	0.0603	0.0298	0.04326	262817	1.36391	rs78080470	9	130451625	T	C	0.0016	-0.0617	0.0352	0.07972	221863	1.09843	9	130481362	rs7040526	T	C	0.00139902	0.0292	0.9625	16992	55525	0.0165993
rs199785814	9	130689984	A	G	0.0003	0.0213	0.0873	0.8076	484680	0.0928037	rs199785814	9	130689984	A	G	0.0003	0.2145	0.1159	0.06428	262817	1.19192	rs199785814	9	130689984	A	G	0.0003	-0.2612	0.1377	0.05779	221863	1.23815	9	130482966	rs2988580	I	D	-0.00130085	0.0146	0.9309	16992	55525	0.031097
rs10819364	9	130877541	T	C	0.1574	0.0066	0.0026	0.01247	484680	1.90413	rs10819364	9	130877541	T	C	0.1576	0.013	0.0036	0.0003269	262817	3.48559	rs10819364	9	130877541	T	C	0.1572	-0.0012	0.004	0.7592	221863	0.119644	9	130483831	rs574771	G	A	0.00299551	0.0226	0.8943	16992	55525	0.0485168
rs2274423	9	130670662	T	C	0.0001	0.0824	0.1239	0.5059	484680	0.295935	rs2274423	9	130670662	T	C	0.0001	-0.2119	0.1667	0.2038	262817	0.690796	rs2274423	9	130670662	T	C	0.0001	0.4588	0.1919	0.01681	221863	1.77443	9	130485618	rs537881	A	T	-0.00749804	0.0136	0.5795	16992	55525	0.236947
rs7862737	9	130944793	A	G	0.0001	-0.1017	0.0905	0.2613	484680	0.582861	rs7862737	9	130944793	A	G	0.0001	0.0973	0.1221	0.4257	262817	0.370896	rs7862737	9	130944793	A	G	0.0001	-0.3919	0.1396	0.004988	221863	2.30207	9	130486184	rs560997313	C	G	-0.00749804	0.0136	0.5801	16992	55525	0.236497
rs568277298	9	130722691	T	C	0.0001	0.1494	0.1283	0.2442	484680	0.612254	rs568277298	9	130722691	T	C	0.0001	0.4094	0.1789	0.02214	262817	1.65482	rs568277298	9	130722691	T	C	0.0001	-0.2778	0.1901	0.1439	221863	0.841939	9	130486384	rs836333	T	C	0.00539542	0.0229	0.8136	16992	55525	0.0895891
rs147960357	9	131175146	T	C	0.0005	-0.1201	0.0486	0.01345	484680	1.87128	rs147960357	9	131175146	T	C	0.0006	-0.0421	0.0616	0.4943	262817	0.306009	rs147960357	9	131175146	T	C	0.0004	-0.3122	0.0822	0.0001464	221863	3.83446	9	130486915	rs2256139	T	C	-0.00830439	0.0136	0.541	16992	55525	0.266803
rs117772177	9	130525402	T	C	0.0351	-0.0062	0.0052	0.2349	484680	0.629117	rs117772177	9	130525402	T	C	0.0348	0.0047	0.0072	0.5155	262817	0.287771	rs117772177	9	130525402	T	C	0.0355	-0.0232	0.0078	0.002824	221863	2.54914	9	130487819	rs71481317	T	G	0.0030952	0.0227	0.8904	16992	55525	0.0504148
rs45553736	9	130938271	A	C	0.0021	0.0121	0.0209	0.5635	484680	0.249106	rs45553736	9	130938271	A	C	0.0023	-0.0358	0.0276	0.1951	262817	0.709743	rs45553736	9	130938271	A	C	0.0018	0.0776	0.0333	0.01959	221863	1.70797	9	130487842	rs34292919	C	G	-0.00530404	0.0141	0.7074	16992	55525	0.150335
rs555062799	9	131404684	A	G	0.0024	0.0314	0.02	0.1168	484680	0.932557	rs555062799	9	131404684	A	G	0.0024	0.0762	0.0276	0.005697	262817	2.24435	rs555062799	9	131404684	A	G	0.0024	-0.031	0.0302	0.3044	221863	0.516555	9	130488494	rs538927	A	G	-0.00830439	0.0145	0.5668	16992	55525	0.24657
rs11791411	9	130766541	A	C	0.0025	-0.0214	0.0205	0.2964	484680	0.528122	rs11791411	9	130766541	A	C	0.0026	-0.0637	0.0279	0.02229	262817	1.65189	rs11791411	9	130766541	A	C	0.0025	0.0455	0.0312	0.1442	221863	0.841035	9	130488931	rs555413	A	G	-0.0103029	0.0135	0.4455	16992	55525	0.351152
rs188965421	9	130437279	T	C	0.0002	-0.1089	0.0793	0.1698	484680	0.770062	rs188965421	9	130437279	T	C	0.0001	0.0975	0.1149	0.396	262817	0.402305	rs188965421	9	130437279	T	C	0.0002	-0.3231	0.1131	0.004289	221863	2.36764	9	130489096	rs111605434	G	A	-0.00959589	0.0135	0.4763	16992	55525	0.322119
rs528815242	9	130900964	G	T	0.0005	0.1358	0.0492	0.005788	484680	2.23747	rs528815242	9	130900964	G	T	0.0005	0.0131	0.0641	0.8384	262817	0.0765487	rs528815242	9	130900964	G	T	0.0004	0.2798	0.0797	0.0004477	221863	3.34901	9	130489169	rs148412578	G	A	-0.00540458	0.0141	0.7035	16992	55525	0.152736
rs150738281	9	130880548	A	C	0.0007	0.0077	0.038	0.8396	484680	0.0759276	rs150738281	9	130880548	A	C	0.0007	0.0854	0.0511	0.09481	262817	1.02315	rs150738281	9	130880548	A	C	0.0006	-0.1179	0.0589	0.04549	221863	1.34208	9	130489189	rs578997	A	G	0.168899	0.0542	0.001829	16623	54418	2.73779
rs144517948	9	130975463	T	C	0.0008	0.0943	0.0354	0.007726	484680	2.11205	rs144517948	9	130975463	T	C	0.0009	0.0051	0.0465	0.9122	262817	0.0399099	rs144517948	9	130975463	T	C	0.0007	0.1961	0.0567	0.0005414	221863	3.26648	9	130489558	rs472144	A	G	0.00610135	0.0185	0.742	16992	55525	0.129596
rs142709964	9	130925593	A	G	0.0032	0.0124	0.0182	0.4975	484680	0.303207	rs142709964	9	130925593	A	G	0.0032	0.0533	0.0253	0.03486	262817	1.45767	rs142709964	9	130925593	A	G	0.0033	-0.0434	0.0272	0.1106	221863	0.956245	9	130489743	rs13298768	C	T	0.00259663	0.0226	0.9069	16992	55525	0.0424406
rs147173181	9	131169025	G	C	0.0002	0.062	0.0723	0.3916	484680	0.407157	rs147173181	9	131169025	G	C	0.0002	0.1966	0.0955	0.03957	262817	1.40263	rs147173181	9	131169025	G	C	0.0002	-0.192	0.1148	0.09438	221863	1.02512	9	130490076	rs5900762	T	C	0.000499875	0.0292	0.9873	16992	55525	0.00555086
rs111737622	9	130471602	A	C	0.0016	0.0144	0.0231	0.5348	484680	0.271809	rs111737622	9	130471602	A	C	0.0018	0.0582	0.0308	0.0586	262817	1.2321	rs111737622	9	130471602	A	C	0.0015	-0.0658	0.0364	0.07077	221863	1.15015	9	130490918	rs141621295	A	G	0.00259663	0.0226	0.907	16992	55525	0.0423927
rs118170344	9	131180436	G	C	0.0005	-0.1177	0.0476	0.01335	484680	1.87452	rs118170344	9	131180436	G	C	0.0006	-0.0428	0.0609	0.4817	262817	0.317223	rs118170344	9	131180436	G	C	0.0004	-0.302	0.0793	0.0001389	221863	3.8573	9	130491483	rs553083	A	G	-0.00940408	0.0135	0.4856	16992	55525	0.313721
rs10987877	9	130871834	A	G	0.0001	-0.0666	0.1213	0.5828	484680	0.23448	rs10987877	9	130871834	A	G	0.0001	-0.477	0.1943	0.01411	262817	1.85047	rs10987877	9	130871834	A	G	0.0001	0.1722	0.1596	0.2805	221863	0.552067	9	130491633	rs554160	D	I	-0.00110061	0.0139	0.9377	16992	55525	0.0279361
rs45532442	9	130945761	C	T	0.0001	-0.1238	0.0915	0.1761	484680	0.754241	rs45532442	9	130945761	C	T	0.0001	0.0753	0.1238	0.5432	262817	0.26504	rs45532442	9	130945761	C	T	0.0001	-0.4083	0.1407	0.003713	221863	2.43028	9	130491726	rs555022	G	C	-0.0112025	0.0135	0.4055	16992	55525	0.392009
rs112466837	9	131314492	A	G	0.0017	0.0002	0.0234	0.9947	484680	0.00230788	rs112466837	9	131314492	A	G	0.0018	-0.0503	0.0308	0.1022	262817	0.990549	rs112466837	9	131314492	A	G	0.0015	0.0749	0.0375	0.04602	221863	1.33705	9	130491998	rs557630	T	C	0.0219963	0.0435	0.6123	14587	49651	0.213036
rs7854204	9	130435904	A	G	0.0016	0.015	0.0233	0.5203	484680	0.283746	rs7854204	9	130435904	A	G	0.0017	0.0585	0.0309	0.05852	262817	1.2327	rs7854204	9	130435904	A	G	0.0015	-0.0648	0.0366	0.07696	221863	1.11373	9	130492039	rs557749	A	G	-0.000300045	0.0294	0.9909	16992	55525	0.00397017
rs12005724	9	131239213	T	C	0.002	0.0167	0.0212	0.4304	484680	0.366128	rs12005724	9	131239213	T	C	0.0021	-0.0297	0.0282	0.2922	262817	0.53432	rs12005724	9	131239213	T	C	0.0018	0.0826	0.0335	0.01379	221863	1.86044	9	130493488	rs4837178	C	T	-0.0111014	0.0135	0.4114	16992	55525	0.385736
rs201099728	9	130634075	A	G	0.0011	-0.0315	0.0332	0.3436	484680	0.463947	rs201099728	9	130634075	A	G	0.0011	-0.1009	0.045	0.0248	262817	1.60555	rs201099728	9	130634075	A	G	0.001	0.0736	0.0511	0.1499	221863	0.824198	9	130493513	rs482095	D	I	0.00139902	0.0179	0.9392	16992	55525	0.0272419
rs41276652	9	131020382	G	C	0.0357	-0.0041	0.0052	0.4296	484680	0.366936	rs41276652	9	131020382	G	C	0.0354	0.0072	0.0072	0.3175	262817	0.498256	rs41276652	9	131020382	G	C	0.0361	-0.02	0.0078	0.009759	221863	2.01059	9	130493724	rs505268	A	T	-0.00549507	0.0141	0.6951	16992	55525	0.157953
rs41276654	9	131020400	G	C	0.0357	-0.0041	0.0052	0.4324	484680	0.364114	rs41276654	9	131020400	G	C	0.0354	0.0072	0.0072	0.3167	262817	0.499352	rs41276654	9	131020400	G	C	0.0361	-0.02	0.0078	0.009825	221863	2.00767	9	130494486	rs114990094	C	T	-0.00969686	0.0135	0.4731	16992	55525	0.325047
rs3003579	9	130995751	C	G	0.4321	0.0116	0.0017	1.309e-11	717735	10.8831	rs3003579	9	130995751	C	G	0.4298	0.0157	0.0023	1.198e-11	394437	10.9215	rs3003579	9	130995751	C	G	0.4294	0.007	0.0025	0.005321	326009	2.27401	9	130494667	rs534652	T	C	-0.00969686	0.0135	0.4729	16992	55525	0.325231
rs3003608	9	130984430	C	A	0.4331	0.0106	0.0017	4.263e-10	718105	9.37028	rs3003608	9	130984430	C	A	0.4301	0.0146	0.0023	1.655e-10	394582	9.7812	rs3003608	9	130984430	C	A	0.4315	0.0059	0.0025	0.01754	326227	1.75597	9	130494791	rs536262	A	G	-0.00830439	0.0201	0.6794	16992	55525	0.167874
rs149575536	9	131022572	A	G	0.0357	-0.0037	0.0052	0.47	484680	0.327902	rs149575536	9	131022572	A	G	0.0355	0.0074	0.0071	0.3023	262817	0.519562	rs149575536	9	131022572	A	G	0.0361	-0.0196	0.0078	0.01143	221863	1.94195	9	130494811	rs515182	G	A	-0.00559563	0.0141	0.694	16992	55525	0.158641
rs549674973	9	131098179	A	G	0.0001	-0.2449	0.1077	0.02298	484680	1.63865	rs549674973	9	131098179	A	G	0.0001	-0.4722	0.1515	0.001835	262817	2.73636	rs549674973	9	131098179	A	G	0.0001	0.0883	0.1581	0.5763	221863	0.239351	9	130495259	rs41316956	G	C	-0.00959589	0.0135	0.4771	16992	55525	0.321391
rs111741154	9	130428245	T	C	0.0016	0.0159	0.0233	0.4956	484680	0.304869	rs111741154	9	130428245	T	C	0.0017	0.059	0.0309	0.05675	262817	1.24603	rs111741154	9	130428245	T	C	0.0015	-0.0636	0.0367	0.08317	221863	1.08003	9	130495633	rs564754	A	G	0.00580313	0.0186	0.7568	16992	55525	0.121019
rs374020275	9	130897286	G	T	0.002	0.0332	0.0226	0.1421	484680	0.847406	rs374020275	9	130897286	G	T	0.002	-0.0091	0.0304	0.7644	262817	0.116679	rs374020275	9	130897286	G	T	0.0019	0.1095	0.0351	0.001806	221863	2.74328	9	130495890	rs3739812	A	G	0.0030952	0.0226	0.8921	16992	55525	0.0495865
rs73628746	9	131263067	C	T	0.002	0.0175	0.0212	0.4096	484680	0.38764	rs73628746	9	131263067	C	T	0.0021	-0.0291	0.0281	0.3	262817	0.522879	rs73628746	9	131263067	C	T	0.0018	0.0825	0.0335	0.01392	221863	1.85636	9	130496076	rs569227	A	G	-0.00950503	0.0135	0.4814	16992	55525	0.317494
rs7045425	9	130877243	A	G	0.1742	0.0067	0.0025	0.007363	484680	2.13295	rs7045425	9	130877243	A	G	0.1752	0.0125	0.0034	0.0002555	262817	3.59261	rs7045425	9	130877243	A	G	0.173	-0.0005	0.0038	0.8999	221863	0.0458057	9	130496415	rs482712	A	G	-0.00040008	0.0294	0.9881	16992	55525	0.0051991
rs34310294	9	130867511	A	G	0.1564	0.0057	0.0026	0.02906	484680	1.5367	rs34310294	9	130867511	A	G	0.1566	0.0119	0.0036	0.001029	262817	2.98758	rs34310294	9	130867511	A	G	0.1563	-0.0018	0.004	0.6561	221863	0.18303	9	130497180	rs72752823	G	A	-0.0151035	0.0165	0.3597	16992	55525	0.44406
rs142840383	9	130464525	A	G	0.0017	0.0153	0.0226	0.4967	484680	0.303906	rs142840383	9	130464525	A	G	0.0018	0.0569	0.03	0.05753	262817	1.24011	rs142840383	9	130464525	A	G	0.0016	-0.0614	0.0355	0.08362	221863	1.07769	9	130497293	rs7867296	G	A	-0.0153979	0.0165	0.3502	16992	55525	0.455684
rs7034270	9	131268674	C	A	0.002	0.0147	0.0214	0.4916	484680	0.308388	rs7034270	9	131268674	C	A	0.0021	-0.0319	0.0283	0.2597	262817	0.585528	rs7034270	9	131268674	C	A	0.0018	0.0803	0.0338	0.01768	221863	1.75252	9	130497591	rs7848592	I	D	-0.0153979	0.0165	0.3511	16992	55525	0.454569
rs549323553	9	130448150	A	G	0.0001	-0.151	0.1614	0.3496	484680	0.456429	rs549323553	9	130448150	A	G	0.0001	0.1739	0.2243	0.4383	262817	0.358229	rs549323553	9	130448150	A	G	0.0001	-0.6622	0.2404	0.005876	221863	2.23092	9	130498120	rs1999224	C	T	-0.0152964	0.0165	0.3525	16992	55525	0.452841
rs145286381	9	130937229	C	G	0.0007	0.1159	0.0361	0.001325	484680	2.87778	rs145286381	9	130937229	C	G	0.0008	0.0266	0.0473	0.5736	262817	0.241391	rs145286381	9	130937229	C	G	0.0006	0.2169	0.058	0.0001862	221863	3.73002	9	130498309	rs140701708	G	A	-0.0701006	0.0378	0.0633	16807	54707	1.1986
rs111921428	9	131206414	A	G	0.002	0.0162	0.0214	0.4494	484680	0.347367	rs111921428	9	131206414	A	G	0.0022	-0.0327	0.0281	0.2452	262817	0.61048	rs111921428	9	131206414	A	G	0.0017	0.0798	0.0342	0.01985	221863	1.70224	9	130498890	rs567948510	T	C	-0.0350988	0.0352	0.3186	16664	55240	0.496754
rs145405706	9	131180037	A	G	0.0005	-0.0215	0.05	0.6673	484680	0.175679	rs145405706	9	131180037	A	G	0.0006	0.0522	0.0656	0.4264	262817	0.370183	rs145405706	9	131180037	A	G	0.0005	-0.2111	0.0802	0.008512	221863	2.06997	9	130499103	rs193231491	T	C	-0.00959589	0.0134	0.4771	16992	55525	0.321391
rs112698434	9	130467802	A	C	0.0017	0.0158	0.0226	0.4846	484680	0.314617	rs112698434	9	130467802	A	C	0.0018	0.0575	0.03	0.0553	262817	1.25727	rs112698434	9	130467802	A	C	0.0016	-0.0606	0.0355	0.0878	221863	1.05651	9	130499749	rs34107454	G	A	-0.015002	0.0165	0.3623	16992	55525	0.440932
rs73628753	9	131266408	A	G	0.002	0.0153	0.0213	0.4706	484680	0.327348	rs73628753	9	131266408	A	G	0.0021	-0.0315	0.0282	0.2636	262817	0.579055	rs73628753	9	131266408	A	G	0.0018	0.0799	0.0336	0.01756	221863	1.75548	9	130499926	rs139659573	T	C	0.0034042	0.0226	0.8814	16992	55525	0.054827
rs370817598	9	131071306	T	G	0.0002	-0.018	0.0807	0.823	484680	0.0846002	rs370817598	9	131071306	T	G	0.0002	0.1732	0.1144	0.1299	262817	0.886391	rs370817598	9	131071306	T	G	0.0002	-0.2427	0.1175	0.03892	221863	1.40983	9	130499995	rs149918671	A	G	-0.00979784	0.0134	0.4656	16992	55525	0.331987
rs79414128	9	131180083	A	C	0.0005	-0.1117	0.0477	0.01917	484680	1.71738	rs79414128	9	131180083	A	C	0.0006	-0.0389	0.061	0.5237	262817	0.280917	rs79414128	9	131180083	A	C	0.0004	-0.2929	0.0795	0.0002298	221863	3.63865	9	130500945	rs41276214	T	A	-0.00549507	0.0141	0.6957	16992	55525	0.157578
rs200069338	9	131022928	T	C	0.0003	-0.0818	0.0718	0.2546	484680	0.594142	rs200069338	9	131022928	T	C	0.0003	-0.213	0.0949	0.02479	262817	1.60572	rs200069338	9	131022928	T	C	0.0003	0.1626	0.1139	0.1534	221863	0.814175	9	130501437	rs66827562	G	A	0.0034042	0.0226	0.8801	16992	55525	0.055468
rs3003612	9	130988616	C	T	0.4463	0.0109	0.0017	1.671e-10	714269	9.77702	rs3003612	9	130988616	C	T	0.4447	0.0149	0.0023	1.307e-10	391304	9.88372	rs3003612	9	130988616	C	T	0.445	0.0063	0.0025	0.0117	325676	1.93181	9	130501717	rs145895609	A	G	0.0524027	0.045	0.2444	16862	55022	0.611899
rs3003609	9	130984755	C	T	0.4429	0.0103	0.0017	1.25e-09	718620	8.90309	rs3003609	9	130984755	C	T	0.44	0.0143	0.0023	3.447e-10	394888	9.46256	rs3003609	9	130984755	C	T	0.4404	0.0057	0.0025	0.02119	326439	1.67387	9	130502238	rs7852090	C	G	-0.00989883	0.0135	0.4632	16992	55525	0.334231
rs575047861	9	130922590	G	T	0.0035	-0.0139	0.0176	0.4282	484680	0.368353	rs575047861	9	130922590	G	T	0.0035	-0.049	0.0241	0.04171	262817	1.37976	rs575047861	9	130922590	G	T	0.0035	0.0418	0.0266	0.1162	221863	0.934794	9	130502515	rs2233515	T	G	-0.00969686	0.0135	0.471	16992	55525	0.326979
rs115300000	9	130451686	C	G	0.001	0.0156	0.0311	0.6146	484680	0.211407	rs115300000	9	130451686	C	G	0.001	0.0782	0.0419	0.0622	262817	1.20621	rs115300000	9	130451686	C	G	0.001	-0.0827	0.0479	0.08427	221863	1.07433	9	130503110	rs116404935	T	C	0.00610135	0.0186	0.7447	16992	55525	0.128019
rs10987876	9	130870087	T	C	0.156	0.0056	0.0026	0.03365	484680	1.47301	rs10987876	9	130870087	T	C	0.1561	0.0117	0.0036	0.001254	262817	2.9017	rs10987876	9	130870087	T	C	0.1559	-0.0019	0.004	0.6227	221863	0.205721	9	130503612	rs539472	T	C	0.00479847	0.0172	0.7807	16992	55525	0.107516
rs79690916	9	131044780	A	G	0.001	0.0927	0.0312	0.002997	484680	2.52331	rs79690916	9	131044780	A	G	0.0011	0.0121	0.0404	0.7652	262817	0.116225	rs79690916	9	131044780	A	G	0.0008	0.1767	0.0511	0.00054	221863	3.26761	9	130503758	rs139723864	C	T	-0.0153979	0.0166	0.3513	16992	55525	0.454322
rs112191089	9	131413684	A	G	0.0026	0.0075	0.0215	0.7267	484680	0.138645	rs112191089	9	131413684	A	G	0.0027	-0.0442	0.0283	0.1181	262817	0.92775	rs112191089	9	131413684	A	G	0.0023	0.068	0.0343	0.04765	221863	1.32194	9	130503808	rs112877223	G	A	0.0720974	0.0657	0.272	15230	53430	0.565431
rs553527550	9	131219105	T	C	0.0002	0.0184	0.0635	0.7724	484680	0.112158	rs553527550	9	131219105	T	C	0.0003	0.134	0.084	0.1105	262817	0.956638	rs553527550	9	131219105	T	C	0.0002	-0.1967	0.1007	0.05085	221863	1.29371	9	130503812	rs35357299	T	G	-0.00910129	0.0135	0.5011	16992	55525	0.300076
rs7860396	9	130874246	G	A	0.1711	0.0058	0.0025	0.02073	484680	1.6834	rs7860396	9	130874246	G	A	0.1719	0.0117	0.0035	0.0007372	262817	3.13241	rs7860396	9	130874246	G	A	0.1701	-0.0013	0.0038	0.7275	221863	0.138167	9	130504070	rs514024	A	T	-0.00999983	0.0135	0.4579	16992	55525	0.339229
rs150911808	9	130437114	T	A	0.0001	0.0438	0.0917	0.6327	484680	0.198802	rs150911808	9	130437114	T	A	0.0001	-0.1514	0.115	0.1881	262817	0.725611	rs150911808	9	130437114	T	A	0.0001	0.3402	0.1583	0.03166	221863	1.49949	9	130504327	rs115073289	C	T	-0.005103	0.0142	0.7184	16992	55525	0.143634
rs192056547	9	130645008	A	G	0.0008	-0.04	0.0364	0.2709	484680	0.567191	rs192056547	9	130645008	A	G	0.0008	0.0407	0.0499	0.4151	262817	0.381847	rs192056547	9	130645008	A	G	0.0008	-0.1455	0.0549	0.008019	221863	2.09588	9	130505462	rs79929089	T	C	-0.00589736	0.0142	0.6785	16992	55525	0.16845
rs563308584	9	130761120	A	G	0.0011	0.0128	0.0324	0.6934	484680	0.159016	rs563308584	9	130761120	A	G	0.0011	0.0725	0.0454	0.1103	262817	0.957424	rs563308584	9	130761120	A	G	0.0012	-0.0933	0.048	0.05179	221863	1.28575	9	130505681	rs35000896	D	I	-0.0145047	0.0145	0.3161	16992	55525	0.500176
rs28372322	9	131230924	T	C	0.0016	-0.0419	0.0261	0.1083	484680	0.965372	rs28372322	9	131230924	T	C	0.0016	0.0204	0.0355	0.5657	262817	0.247414	rs28372322	9	131230924	T	C	0.0016	-0.1134	0.0398	0.004384	221863	2.35813	9	130505731	rs34373988	G	T	-0.00549507	0.0171	0.7458	16992	55525	0.127378
rs45535732	9	130936112	C	T	0.0027	0.0339	0.0211	0.1078	484680	0.967381	rs45535732	9	130936112	C	T	0.0028	0.0836	0.0281	0.002931	262817	2.53298	rs45535732	9	130936112	C	T	0.0025	-0.025	0.033	0.4481	221863	0.348625	9	130506137	rs75281771	A	G	-0.00810274	0.0136	0.5542	16992	55525	0.256333
rs116014305	9	130447805	T	C	0.0017	0.0162	0.0226	0.4729	484680	0.325231	rs116014305	9	130447805	T	C	0.0018	0.0572	0.03	0.05649	262817	1.24803	rs116014305	9	130447805	T	C	0.0016	-0.0592	0.0355	0.09577	221863	1.01877	9	130506160	rs75262660	A	C	0.00610135	0.0186	0.7425	16992	55525	0.129304
rs375172350	9	131345161	T	C	0.0002	0.0932	0.1343	0.4876	484680	0.311936	rs375172350	9	131345161	T	C	0.0002	0.3195	0.1876	0.08854	262817	1.05286	rs375172350	9	131345161	T	C	0.0002	-0.3629	0.1987	0.06771	221863	1.16935	9	130506178	rs516073	A	G	-0.002002	0.0295	0.946	16992	55525	0.0241089
rs553102020	9	130920756	T	C	0.0019	0.0202	0.0241	0.4019	484680	0.395882	rs553102020	9	130920756	T	C	0.0018	0.0719	0.0338	0.03336	262817	1.47677	rs553102020	9	130920756	T	C	0.002	-0.0503	0.0355	0.1568	221863	0.804654	9	130508182	rs115911836	D	I	0.00620074	0.0186	0.7396	16992	55525	0.131003
rs62587175	9	130491176	C	T	0.0003	-0.0775	0.0717	0.2793	484680	0.553929	rs62587175	9	130491176	C	T	0.0003	0.0775	0.0955	0.4169	262817	0.379968	rs62587175	9	130491176	C	T	0.0003	-0.2903	0.1125	0.00986	221863	2.00612	9	130508584	rs3824522	C	G	0.00400198	0.0172	0.8169	16992	55525	0.0878311
rs6478816	9	130873635	G	A	0.173	0.0058	0.0025	0.02015	484680	1.69572	rs6478816	9	130873635	G	A	0.1739	0.0115	0.0034	0.0007941	262817	3.10012	rs6478816	9	130873635	G	A	0.1718	-0.0012	0.0038	0.7487	221863	0.125692	9	130509439	rs2233505	T	C	0.00610135	0.0186	0.7437	16992	55525	0.128602
rs192580069	9	130557801	C	G	0.0089	-0.0063	0.0111	0.568	484680	0.245652	rs192580069	9	130557801	C	G	0.009	-0.0313	0.0152	0.03942	262817	1.40428	rs192580069	9	130557801	C	G	0.0089	0.025	0.0168	0.1362	221863	0.865823	9	130510109	rs116027896	A	T	0.00970278	0.0135	0.4733	16992	55525	0.324863
rs78169257	9	130724310	T	G	0.0002	0.068	0.076	0.3709	484680	0.430743	rs78169257	9	130724310	T	G	0.0003	0.1676	0.0972	0.08456	262817	1.07284	rs78169257	9	130724310	T	G	0.0002	-0.2292	0.1268	0.07076	221863	1.15021	9	130510572	rs183144212	T	C	0.0154008	0.0196	0.4311	16992	55525	0.365422
rs186019825	9	130836214	C	T	0.004	-0.0099	0.0159	0.5326	484680	0.273599	rs186019825	9	130836214	C	T	0.004	0.0239	0.0217	0.2714	262817	0.56639	rs186019825	9	130836214	C	T	0.0039	-0.0566	0.0241	0.01883	221863	1.72515	9	130510575	rs557066945	I	D	-0.00989883	0.0135	0.4625	16992	55525	0.334888
rs550591795	9	131307896	A	G	0.0001	-0.1437	0.1256	0.2523	484680	0.598083	rs550591795	9	131307896	A	G	0.0001	0.16	0.1846	0.386	262817	0.413413	rs550591795	9	131307896	A	G	0.0001	-0.4714	0.1765	0.007576	221863	2.12056	9	130510580	rs559526903	I	D	-0.0152964	0.0167	0.3591	16992	55525	0.444785
rs111794726	9	131253787	T	A	0.002	0.0156	0.0213	0.4646	484680	0.332921	rs111794726	9	131253787	T	A	0.0021	-0.0294	0.0282	0.2974	262817	0.526659	rs111794726	9	131253787	T	A	0.0018	0.079	0.0336	0.01866	221863	1.72909	9	130510582	rs554595523	T	C	0.00430074	0.0226	0.8499	16992	55525	0.0706322
rs10123384	9	130770382	T	C	0.0008	0.0357	0.0363	0.325	484680	0.488117	rs10123384	9	130770382	T	C	0.0008	0.1103	0.0494	0.02552	262817	1.59312	rs10123384	9	130770382	T	C	0.0007	-0.0727	0.0553	0.1883	221863	0.72515	9	130510584	rs573074769	G	A	-0.0103029	0.0135	0.4465	16992	55525	0.350179
rs150093187	9	131152478	T	C	0.0013	0.0108	0.0319	0.7346	484680	0.133949	rs150093187	9	131152478	T	C	0.0013	-0.0556	0.0438	0.2041	262817	0.690157	rs150093187	9	131152478	T	C	0.0013	0.1052	0.0483	0.02945	221863	1.53091	9	130510672	rs3824521	A	G	0.0044003	0.0226	0.8449	16992	55525	0.0731947
rs76054685	9	131151082	T	C	0.0003	0.0069	0.0739	0.9254	484680	0.0336705	rs76054685	9	131151082	T	C	0.0004	-0.1085	0.0912	0.2343	262817	0.630228	rs76054685	9	131151082	T	C	0.0003	0.2855	0.1317	0.03012	221863	1.52115	9	130510673	rs565073	G	A	-0.00989883	0.0171	0.5612	16992	55525	0.250882
rs45499703	9	130939470	C	A	0.0027	0.005	0.0181	0.7814	484680	0.107127	rs45499703	9	130939470	C	A	0.003	-0.0353	0.0238	0.1388	262817	0.857611	rs45499703	9	130939470	C	A	0.0024	0.0564	0.0287	0.04966	221863	1.30399	9	130511273	rs79267888	T	C	-0.010697	0.0135	0.4303	16992	55525	0.366229
rs567303117	9	130660153	G	C	0.0003	0.1545	0.0732	0.03472	484680	1.45942	rs567303117	9	130660153	G	C	0.0002	0.3851	0.11	0.0004627	262817	3.3347	rs567303117	9	130660153	G	C	0.0003	0.0186	0.1009	0.8535	221863	0.0687965	9	130511297	rs7852016	G	C	-0.0154995	0.0167	0.353	16992	55525	0.452225
rs118173492	9	131036659	A	G	0.0365	-0.0048	0.0051	0.3525	484680	0.452841	rs118173492	9	131036659	A	G	0.0363	0.0059	0.0071	0.3998	262817	0.398157	rs118173492	9	131036659	A	G	0.0368	-0.0198	0.0077	0.009983	221863	2.00074	9	130511981	rs2233502	A	G	-0.00579677	0.0288	0.8398	16992	55525	0.0758241
rs117907146	9	131009468	A	G	0.0361	-0.0027	0.0052	0.6045	484680	0.218604	rs117907146	9	131009468	A	G	0.0359	0.0078	0.0071	0.2744	262817	0.561616	rs117907146	9	131009468	A	G	0.0365	-0.0179	0.0077	0.02093	221863	1.67923	9	130512071	rs2233500	G	C	-0.00110061	0.0148	0.9422	16992	55525	0.0258569
rs553646342	9	131507874	A	G	0.0002	-0.1092	0.0685	0.1108	484680	0.95546	rs553646342	9	131507874	A	G	0.0002	0.0928	0.0973	0.3404	262817	0.46801	rs553646342	9	131507874	A	G	0.0002	-0.2478	0.0995	0.01278	221863	1.89347	9	130512844	rs4837179	A	G	-0.0104039	0.0135	0.4401	16992	55525	0.356449
rs192854168	9	131363361	T	C	0.0047	0.0155	0.0155	0.3166	484680	0.499489	rs192854168	9	131363361	T	C	0.0047	0.0461	0.0213	0.03064	262817	1.51371	rs192854168	9	131363361	T	C	0.0047	-0.0313	0.0234	0.1804	221863	0.743763	9	130513020	rs7875568	A	G	-0.00599795	0.0142	0.6718	16992	55525	0.17276
rs73628743	9	131257793	C	T	0.002	0.0163	0.021	0.4372	484680	0.35932	rs73628743	9	131257793	C	T	0.0022	-0.0279	0.0279	0.3167	262817	0.499352	rs73628743	9	131257793	C	T	0.0018	0.0777	0.0332	0.01929	221863	1.71467	9	130513469	rs2233499	T	A	-0.010697	0.0135	0.4281	16992	55525	0.368455
rs140777170	9	131179119	A	G	0.0005	-0.1091	0.0481	0.02351	484680	1.62875	rs140777170	9	131179119	A	G	0.0006	-0.038	0.0614	0.5358	262817	0.270997	rs140777170	9	131179119	A	G	0.0004	-0.2846	0.0807	0.0004184	221863	3.37841	9	130513777	rs7036428	T	C	-0.102199	0.0434	0.01852	16753	54921	1.73236
rs78831587	9	131030958	A	C	0.0001	-0.0627	0.0956	0.5117	484680	0.290985	rs78831587	9	131030958	A	C	0.0002	-0.2452	0.1238	0.0477	262817	1.32148	rs78831587	9	131030958	A	C	0.0001	0.2395	0.1562	0.1253	221863	0.902049	9	130513876	rs7036654	T	A	0.00620074	0.0225	0.7821	16992	55525	0.106738
rs41276212	9	130491653	G	C	0.0057	0.017	0.0142	0.2308	484680	0.636764	rs41276212	9	130491653	G	C	0.0057	-0.0096	0.0196	0.624	262817	0.204815	rs41276212	9	130491653	G	C	0.0058	0.0609	0.0214	0.004431	221863	2.3535	9	130513912	rs146235803	C	A	-0.0128016	0.0167	0.4426	16992	55525	0.353989
rs56290201	9	131219358	T	C	0.0257	0.0059	0.0066	0.3677	484680	0.434506	rs56290201	9	131219358	T	C	0.0257	0.0192	0.009	0.0334	262817	1.47625	rs56290201	9	131219358	T	C	0.0257	-0.0133	0.0099	0.1801	221863	0.744486	9	130513968	rs60742084	A	G	0.00499749	0.0226	0.8257	16992	55525	0.0831777
rs41358947	9	130578280	G	A	0.0034	-0.0096	0.0164	0.5599	484680	0.25189	rs41358947	9	130578280	G	A	0.0035	0.0272	0.0225	0.2282	262817	0.641684	rs41358947	9	130578280	G	A	0.0034	-0.054	0.0248	0.02928	221863	1.53343	9	130514916	rs7026434	A	C	-0.00329542	0.0295	0.9114	16992	55525	0.040291
rs550116904	9	130607526	T	C	0.0006	-0.0137	0.0427	0.7489	484680	0.125576	rs550116904	9	130607526	T	C	0.0005	0.0797	0.06	0.1842	262817	0.73471	rs550116904	9	130607526	T	C	0.0006	-0.1309	0.0628	0.03727	221863	1.42864	9	130515317	rs10760495	T	C	-0.010505	0.0135	0.4367	16992	55525	0.359817
rs111413250	9	130486117	G	T	0.0004	-0.0427	0.0483	0.3757	484680	0.425159	rs111413250	9	130486117	G	T	0.0004	-0.125	0.0645	0.05272	262817	1.27802	rs111413250	9	130486117	G	T	0.0004	0.1152	0.0754	0.1262	221863	0.898941	9	130515371	rs4837180	T	C	-0.00979784	0.0136	0.4718	16992	55525	0.326242
rs79232010	9	131208070	A	G	0.002	0.0152	0.0213	0.4769	484680	0.321573	rs79232010	9	131208070	A	G	0.0022	-0.031	0.0281	0.2685	262817	0.571056	rs79232010	9	131208070	A	G	0.0018	0.0757	0.034	0.02594	221863	1.58603	9	130515554	rs59202404	A	G	-0.000900405	0.0296	0.9759	16992	55525	0.0105947
rs77435744	9	130437180	T	C	0.0017	0.0168	0.0225	0.4569	484680	0.340179	rs77435744	9	130437180	T	C	0.0018	0.0567	0.03	0.05827	262817	1.23455	rs77435744	9	130437180	T	C	0.0016	-0.0555	0.0354	0.1174	221863	0.930332	9	130515633	rs113386152	T	C	0.0044003	0.0226	0.8453	16992	55525	0.0729891
rs73626744	9	131219524	C	T	0.002	0.0135	0.0212	0.5239	484680	0.280752	rs73626744	9	131219524	C	T	0.0022	-0.0317	0.028	0.2575	262817	0.589223	rs73626744	9	131219524	C	T	0.0018	0.074	0.0336	0.02748	221863	1.56098	9	130515828	rs74646479	D	I	-0.00950503	0.0144	0.5068	16992	55525	0.295163
rs143781649	9	131394145	A	G	0.003	-0.022	0.0197	0.2642	484680	0.578067	rs143781649	9	131394145	A	G	0.0029	0.0122	0.0276	0.6586	262817	0.181378	rs143781649	9	131394145	A	G	0.0031	-0.0845	0.029	0.00355	221863	2.44977	9	130515930	rs199738970	A	T	-0.00559563	0.0144	0.6965	16992	55525	0.157079
rs58557463	9	130899919	T	C	0.0033	-0.0404	0.0175	0.02144	484680	1.66878	rs58557463	9	130899919	T	C	0.0035	-0.0091	0.0235	0.6983	262817	0.155958	rs58557463	9	130899919	T	C	0.0031	-0.096	0.0273	0.0004311	221863	3.36542	9	130515963	rs77195606	G	A	-0.00609856	0.0142	0.6681	16992	55525	0.175159
rs113138293	9	130427489	G	C	0.0017	0.0168	0.0225	0.4563	484680	0.34075	rs113138293	9	130427489	G	C	0.0018	0.0567	0.03	0.05833	262817	1.23411	rs113138293	9	130427489	G	C	0.0016	-0.0554	0.0355	0.118	221863	0.928118	9	130516635	rs184904589	D	I	-0.0103029	0.0135	0.4471	16992	55525	0.349595
rs557005701	9	130899930	G	C	0.0016	0.0619	0.0255	0.01529	484680	1.81559	rs557005701	9	130899930	G	C	0.0017	0.0149	0.0342	0.6637	262817	0.178028	rs557005701	9	130899930	G	C	0.0015	0.1411	0.0397	0.0003725	221863	3.42887	9	130517229	rs150141711	T	G	-0.0102019	0.0135	0.4512	16992	55525	0.345631
rs2298042	9	131504316	T	C	0.0369	-0.0053	0.0051	0.2905	484680	0.536854	rs2298042	9	131504316	T	C	0.0369	0.0053	0.0069	0.445	262817	0.35164	rs2298042	9	131504316	T	C	0.0369	-0.0194	0.0076	0.01081	221863	1.96617	9	130517973	rs10819305	A	G	-0.00719583	0.0143	0.6137	16992	55525	0.212044
rs73628748	9	131263567	G	C	0.002	0.0161	0.0212	0.4482	484680	0.348528	rs73628748	9	131263567	G	C	0.0021	-0.0281	0.0281	0.3175	262817	0.498256	rs73628748	9	131263567	G	C	0.0018	0.0771	0.0335	0.02153	221863	1.66696	9	130518424	rs201326107	I	D	-0.00749804	0.0142	0.5994	16992	55525	0.222283
rs7870551	9	131241022	T	C	0.002	0.0163	0.0211	0.439	484680	0.357535	rs7870551	9	131241022	T	C	0.0022	-0.0275	0.0279	0.3244	262817	0.488919	rs7870551	9	131241022	T	C	0.0018	0.0769	0.0333	0.02105	221863	1.67675	9	130518716	rs60442601	I	D	-0.00579677	0.0141	0.6801	16992	55525	0.167427
rs181684098	9	131113845	G	A	0.0001	0.009	0.091	0.9211	484680	0.0356932	rs181684098	9	131113845	G	A	0.0002	0.1574	0.1183	0.1835	262817	0.736364	rs181684098	9	131113845	G	A	0.0001	-0.2966	0.1478	0.04474	221863	1.3493	9	130519009	rs111727301	T	C	0.00740253	0.0235	0.7527	16992	55525	0.123378
rs12375552	9	130879282	G	A	0.1734	0.0069	0.0025	0.005651	484680	2.24787	rs12375552	9	130879282	G	A	0.1743	0.0124	0.0034	0.0003104	262817	3.50808	rs12375552	9	130879282	G	A	0.1723	0.0002	0.0038	0.9584	221863	0.0184532	9	130519055	rs113719677	A	G	-0.00540458	0.0136	0.6892	16992	55525	0.161655
rs145670991	9	131022302	A	T	0.0081	0.0036	0.0112	0.744	484680	0.128427	rs145670991	9	131022302	A	T	0.0079	0.0292	0.0156	0.06113	262817	1.21375	rs145670991	9	131022302	A	T	0.0083	-0.0251	0.0165	0.1288	221863	0.890084	9	130519363	rs113277334	G	A	0.00509699	0.0225	0.82	16992	55525	0.0861861
rs117826776	9	130591537	T	C	0.0348	-0.0073	0.0052	0.1609	484680	0.793444	rs117826776	9	130591537	T	C	0.0344	0.0023	0.0072	0.7487	262817	0.125692	rs117826776	9	130591537	T	C	0.0353	-0.0229	0.0078	0.003188	221863	2.49648	9	130519551	rs60217641	T	C	-0.00240288	0.0758	0.9745	13508	39771	0.0112182
rs183615758	9	130583772	T	G	0.0001	0.134	0.0915	0.1431	484680	0.84436	rs183615758	9	130583772	T	G	0.0002	-0.0435	0.1217	0.7206	262817	0.142306	rs183615758	9	130583772	T	G	0.0001	0.4039	0.1439	0.004992	221863	2.30173	9	130519964	rs143340323	G	A	-0.00260339	0.0288	0.9268	16992	55525	0.033014
rs149519456	9	131479963	T	C	0.0002	-0.1087	0.0685	0.1123	484680	0.94962	rs149519456	9	131479963	T	C	0.0002	0.0887	0.0972	0.3614	262817	0.442012	rs149519456	9	131479963	T	C	0.0002	-0.2409	0.0996	0.01553	221863	1.80883	9	130520655	rs112967033	A	G	-0.004902	0.0136	0.7187	16992	55525	0.143452
rs550799309	9	130822208	T	C	0.0005	-0.0035	0.0484	0.9417	484680	0.0260874	rs550799309	9	130822208	T	C	0.0006	-0.0797	0.0635	0.2089	262817	0.680062	rs550799309	9	130822208	T	C	0.0005	0.1581	0.0778	0.04227	221863	1.37397	9	130521564	rs4837181	G	A	-0.00120072	0.0143	0.9315	16992	55525	0.0308171
rs77594718	9	131373770	G	A	0.0017	0.0047	0.0229	0.8363	484680	0.0776379	rs77594718	9	131373770	G	A	0.0019	-0.043	0.03	0.1515	262817	0.819587	rs77594718	9	131373770	G	A	0.0015	0.0694	0.0368	0.05954	221863	1.22519	9	130522303	rs146427619	T	C	0.0044003	0.0226	0.8472	16992	55525	0.0720141
rs2229917	9	130980937	A	G	0.0717	0.0009	0.0034	0.7952	693210	0.0995236	rs2229917	9	130980937	A	G	0.0724	0.0088	0.0047	0.05989	380031	1.22265	rs2229917	9	130980937	A	G	0.0726	-0.0076	0.0051	0.1341	315890	0.872571	9	130522716	rs4836576	A	G	0.00420116	0.0227	0.8529	16992	55525	0.0691019
rs36204712	9	130563420	A	G	0.0002	-0.1306	0.0842	0.1207	484680	0.918293	rs36204712	9	130563420	A	G	0.0002	-0.0093	0.1044	0.929	262817	0.0319843	rs36204712	9	130563420	A	G	0.0002	-0.4382	0.1484	0.003159	221863	2.50045	9	130523904	rs35019975	C	T	0.000699755	0.0141	0.9602	16992	55525	0.0176383
rs369710421	9	130858043	G	C	0.0004	-0.0059	0.0544	0.9137	484680	0.0391964	rs369710421	9	130858043	G	C	0.0004	-0.0979	0.0726	0.1774	262817	0.751046	rs369710421	9	130858043	G	C	0.0004	0.1663	0.0851	0.05059	221863	1.29594	9	130524375	rs3780652	G	C	0.0115036	0.0172	0.5052	16992	55525	0.296537
rs75357461	9	131087212	T	C	0.0036	0.0134	0.0164	0.4124	484680	0.384681	rs75357461	9	131087212	T	C	0.0036	-0.0177	0.0223	0.4292	262817	0.36734	rs75357461	9	131087212	T	C	0.0035	0.0608	0.0248	0.01443	221863	1.84073	9	130525294	rs55996464	C	G	0.00159872	0.0141	0.9093	16992	55525	0.0412928
rs144566916	9	130945590	T	C	0.0171	-0.0106	0.008	0.1835	484680	0.736364	rs144566916	9	130945590	T	C	0.017	0.0043	0.011	0.6923	262817	0.159706	rs144566916	9	130945590	T	C	0.0171	-0.034	0.012	0.00446	221863	2.35067	9	130525402	rs117772177	C	G	-0.065104	0.0391	0.09565	16992	55525	1.01932
rs563661719	9	130883822	A	G	0.0009	-0.067	0.0341	0.04968	484680	1.30382	rs563661719	9	130883822	A	G	0.0009	0.0084	0.0463	0.8564	262817	0.0673233	rs563661719	9	130883822	A	G	0.0009	-0.1557	0.0522	0.00287	221863	2.54212	9	130526044	rs4836578	I	D	0.001998	0.0138	0.8847	16992	55525	0.053204
rs148662426	9	130938639	C	G	0.0002	-0.1066	0.0948	0.261	484680	0.583359	rs148662426	9	130938639	C	G	0.0002	0.065	0.1298	0.6169	262817	0.209785	rs148662426	9	130938639	C	G	0.0002	-0.3902	0.1436	0.006568	221863	2.18257	9	130526543	rs7038732	G	A	0.00770028	0.0155	0.6189	16992	55525	0.20838
rs545701529	9	130771190	A	C	0.0001	0.13	0.1128	0.2491	484680	0.603626	rs545701529	9	130771190	A	C	0.0001	-0.1081	0.1534	0.4809	262817	0.317945	rs545701529	9	130771190	A	C	0.0001	0.4342	0.1722	0.0117	221863	1.93181	9	130526605	rs10739694	C	G	0.00320486	0.0228	0.8885	16992	55525	0.0513426
rs141789533	9	131470089	T	C	0.0002	-0.0717	0.0668	0.2832	484680	0.547907	rs141789533	9	131470089	T	C	0.0002	0.112	0.0937	0.2317	262817	0.635074	rs141789533	9	131470089	T	C	0.0002	-0.2072	0.0984	0.03531	221863	1.4521	9	130526954	rs10760497	T	C	0.00320486	0.0228	0.8888	16992	55525	0.051196
rs77587170	9	131031087	G	C	0.0001	-0.0518	0.0953	0.5863	484680	0.23188	rs77587170	9	131031087	G	C	0.0002	-0.227	0.1232	0.06531	262817	1.18502	rs77587170	9	131031087	G	C	0.0001	0.2397	0.1562	0.125	221863	0.90309	9	130527270	rs10760498	A	G	0.00809713	0.0278	0.7719	16992	55525	0.112439
rs10819363	9	130860541	G	A	0.1195	0.004	0.0029	0.1745	484680	0.758205	rs10819363	9	130860541	G	A	0.1195	0.0103	0.0041	0.01096	262817	1.96019	rs10819363	9	130860541	G	A	0.1195	-0.0038	0.0044	0.3947	221863	0.403733	9	130527349	rs118071802	A	G	-0.000900405	0.0138	0.9485	16992	55525	0.0229627
rs151211174	9	130476382	T	C	0.0002	0.0296	0.0734	0.6867	484680	0.163233	rs151211174	9	130476382	T	C	0.0002	0.1516	0.0978	0.121	262817	0.917215	rs151211174	9	130476382	T	C	0.0002	-0.2017	0.1151	0.07966	221863	1.09876	9	130527677	rs10739695	G	A	0.00809713	0.0155	0.5993	16992	55525	0.222356
rs148285934	9	130985523	T	C	0.0005	0.1361	0.0462	0.003198	484680	2.49512	rs148285934	9	130985523	T	C	0.0006	0.0222	0.0599	0.7109	262817	0.148191	rs148285934	9	130985523	T	C	0.0005	0.2472	0.0753	0.001032	221863	2.98632	9	130527786	rs10739696	G	T	0.00740253	0.0155	0.6357	16992	55525	0.196748
rs10760541	9	130892311	G	A	0.1227	0.0062	0.0029	0.03289	484680	1.48294	rs10760541	9	130892311	G	A	0.1234	0.0126	0.004	0.00152	262817	2.81816	rs10760541	9	130892311	G	A	0.1218	-0.0013	0.0044	0.7632	221863	0.117362	9	130528548	rs4836579	I	D	0.00909848	0.0152	0.5514	16848	55396	0.258533
rs116949171	9	130567937	G	A	0.0353	-0.0074	0.0052	0.1519	484680	0.818442	rs116949171	9	130567937	G	A	0.0349	0.0022	0.0072	0.7576	262817	0.12056	rs116949171	9	130567937	G	A	0.0357	-0.0226	0.0078	0.003573	221863	2.44697	9	130530155	rs73608018	A	G	-0.0105959	0.0243	0.6637	16992	55525	0.178028
rs117275338	9	131027642	T	C	0.0002	0.1157	0.0762	0.1288	484680	0.890084	rs117275338	9	131027642	T	C	0.0002	0.2667	0.1064	0.01216	262817	1.91507	rs117275338	9	131027642	T	C	0.0003	-0.0949	0.1127	0.3997	221863	0.398266	9	130531599	rs7037574	A	G	0.00459941	0.0289	0.8745	16992	55525	0.0582402
rs538552366	9	130507968	A	G	0.0001	-0.1079	0.1106	0.3294	484680	0.482276	rs538552366	9	130507968	A	G	0.0001	-0.2582	0.144	0.07292	262817	1.13715	rs538552366	9	130507968	A	G	0.0001	0.2785	0.1794	0.1206	221863	0.918653	9	130531779	.	I	D	-0.000900405	0.0185	0.9616	16992	55525	0.0170055
rs564301252	9	130683037	G	A	0.0002	0.0669	0.0858	0.4354	484680	0.361112	rs564301252	9	130683037	G	A	0.0002	0.2728	0.1284	0.03364	262817	1.47314	rs564301252	9	130683037	G	A	0.0003	-0.1347	0.1188	0.2567	221863	0.590574	9	130531781	.	G	A	0.00620074	0.0155	0.6875	16992	55525	0.162727
rs10819362	9	130860472	G	A	0.1183	0.0043	0.003	0.1492	484680	0.826231	rs10819362	9	130860472	G	A	0.1184	0.0105	0.0041	0.009672	262817	2.01448	rs10819362	9	130860472	G	A	0.1182	-0.0035	0.0044	0.4301	221863	0.366431	9	130532351	rs61411383	C	A	0.00630011	0.0155	0.6863	16992	55525	0.163486
rs4837237	9	130859191	T	C	0.1182	0.0042	0.003	0.1563	484680	0.806041	rs4837237	9	130859191	T	C	0.1183	0.0104	0.0041	0.01027	262817	1.98843	rs4837237	9	130859191	T	C	0.1182	-0.0036	0.0044	0.4182	221863	0.378616	9	130532436	rs869386	C	A	0.00620074	0.0155	0.6872	16992	55525	0.162917
rs4837236	9	130859056	T	A	0.1182	0.0042	0.003	0.1577	484680	0.802168	rs4837236	9	130859056	T	A	0.1183	0.0104	0.0041	0.01066	262817	1.97224	rs4837236	9	130859056	T	A	0.1182	-0.0036	0.0044	0.4234	221863	0.373249	9	130532599	rs10760499	G	T	0.00269636	0.0137	0.8422	16992	55525	0.0745848
rs10819361	9	130860379	C	T	0.1182	0.0042	0.003	0.158	484680	0.801343	rs10819361	9	130860379	C	T	0.1183	0.0104	0.0041	0.01071	262817	1.97021	rs10819361	9	130860379	C	T	0.1182	-0.0036	0.0044	0.4226	221863	0.374071	9	130532639	rs2417054	A	G	-0.028204	0.0726	0.698	13079	44546	0.156145
rs3003610	9	130985525	G	A	0.4406	0.0105	0.0017	5.544e-10	718125	9.25618	rs3003610	9	130985525	G	A	0.4377	0.0142	0.0023	3.798e-10	394592	9.42045	rs3003610	9	130985525	G	A	0.4381	0.0063	0.0025	0.01125	326241	1.94885	9	130532772	rs2417055	C	T	-0.0104039	0.0289	0.7181	16992	55525	0.143815
rs141629667	9	131467175	T	C	0.0002	-0.0743	0.0668	0.2661	484680	0.574955	rs141629667	9	131467175	T	C	0.0002	0.1075	0.0937	0.2514	262817	0.599635	rs141629667	9	131467175	T	C	0.0002	-0.2084	0.0985	0.03439	221863	1.46357	9	130532928	rs56064262	T	C	0.00580313	0.0155	0.7083	16992	55525	0.149783
rs146849993	9	131004239	T	G	0.0138	0.0031	0.0087	0.7222	484680	0.141343	rs146849993	9	131004239	T	G	0.0137	0.0239	0.012	0.04593	262817	1.3379	rs146849993	9	131004239	T	G	0.014	-0.0171	0.013	0.1882	221863	0.72538	9	130532944	rs35996632	A	G	0.00560427	0.0155	0.7173	16992	55525	0.144299
rs192113247	9	131409582	A	G	0.0001	-0.0057	0.118	0.9617	484680	0.0169604	rs192113247	9	131409582	A	G	0.0001	0.2193	0.1638	0.1807	262817	0.743042	rs192113247	9	131409582	A	G	0.0001	-0.3375	0.1759	0.05507	221863	1.25908	9	130532988	rs913989	T	C	0.00770028	0.0229	0.7372	16992	55525	0.132415
rs10819358	9	130857861	C	T	0.1182	0.0042	0.003	0.1569	484680	0.804377	rs10819358	9	130857861	C	T	0.1183	0.0104	0.0041	0.0106	262817	1.97469	rs10819358	9	130857861	C	T	0.1182	-0.0035	0.0044	0.4246	221863	0.37202	9	130533361	rs60419096	C	A	-0.0163022	0.0157	0.3007	16992	55525	0.521867
rs10819355	9	130857273	T	C	0.1182	0.0042	0.003	0.1576	484680	0.802444	rs10819355	9	130857273	T	C	0.1183	0.0104	0.0041	0.01075	262817	1.96859	rs10819355	9	130857273	T	C	0.1182	-0.0035	0.0044	0.4259	221863	0.370692	9	130534454	rs61544907	I	D	0.0057037	0.0155	0.7151	16992	55525	0.145633
rs3814522	9	130863893	A	G	0.1182	0.0041	0.003	0.1609	484680	0.793444	rs3814522	9	130863893	A	G	0.1183	0.0103	0.0041	0.01099	262817	1.959	rs3814522	9	130863893	A	G	0.1182	-0.0036	0.0044	0.4208	221863	0.375924	9	130536484	rs55932444	A	G	0.0020978	0.0137	0.8794	16992	55525	0.0558135
rs552383525	9	131185756	T	C	0.0003	-0.0712	0.0637	0.2636	484680	0.579055	rs552383525	9	131185756	T	C	0.0003	-0.2082	0.0907	0.02173	262817	1.66294	rs552383525	9	131185756	T	C	0.0003	0.091	0.0924	0.3243	221863	0.489053	9	130536717	rs10760500	A	G	0.00539542	0.0155	0.7285	16992	55525	0.13757
rs13581	9	131396018	C	A	0.0017	0.0081	0.0231	0.7278	484680	0.137988	rs13581	9	131396018	C	A	0.0019	-0.0411	0.0303	0.1746	262817	0.757956	rs13581	9	131396018	C	A	0.0015	0.0698	0.0373	0.06131	221863	1.21247	9	130538562	rs61066732	T	C	0.00560427	0.0155	0.719	16992	55525	0.143271
rs115703206	9	131483037	A	C	0.0002	-0.0861	0.0673	0.2007	484680	0.697453	rs115703206	9	131483037	A	C	0.0002	0.0979	0.0946	0.301	262817	0.521434	rs115703206	9	131483037	A	C	0.0002	-0.2179	0.0989	0.02755	221863	1.55988	9	130538584	rs59461561	C	G	0.00239712	0.0137	0.8596	16992	55525	0.0657036
rs146305735	9	131480981	C	A	0.0002	-0.0861	0.0673	0.2007	484680	0.697453	rs146305735	9	131480981	C	A	0.0002	0.0979	0.0947	0.3009	262817	0.521578	rs146305735	9	131480981	C	A	0.0002	-0.2178	0.0989	0.02763	221863	1.55862	9	130538674	rs73612161	A	G	0.00600195	0.0155	0.6975	16992	55525	0.156456
rs150632421	9	131476498	A	G	0.0002	-0.0864	0.0673	0.1996	484680	0.699839	rs150632421	9	131476498	A	G	0.0002	0.0977	0.0947	0.3023	262817	0.519562	rs150632421	9	131476498	A	G	0.0002	-0.2179	0.0989	0.02756	221863	1.55972	9	130538720	rs913990	C	T	0.00630011	0.0156	0.6855	16992	55525	0.163993
rs7039261	9	131000167	C	T	0.0061	0.0026	0.0119	0.83	484680	0.0809219	rs7039261	9	131000167	C	T	0.0063	-0.0191	0.016	0.2347	262817	0.629487	rs7039261	9	131000167	C	T	0.0058	0.0371	0.0184	0.04364	221863	1.36012	9	130539870	rs7847146	A	G	-0.00500249	0.0137	0.7174	16992	55525	0.144239
rs569955350	9	130981890	T	G	0.0002	0.0355	0.0683	0.6035	484680	0.219323	rs569955350	9	130981890	T	G	0.0002	0.1582	0.097	0.1028	262817	0.988007	rs569955350	9	130981890	T	G	0.0003	-0.1616	0.0993	0.1036	221863	0.98464	9	130540234	rs59834443	G	A	0.00519647	0.0156	0.7381	16992	55525	0.131885
rs7859573	9	131254149	C	T	0.002	0.0145	0.0212	0.4946	484680	0.305746	rs7859573	9	131254149	C	T	0.0021	-0.028	0.028	0.3181	262817	0.497436	rs7859573	9	131254149	C	T	0.0018	0.0723	0.0334	0.03059	221863	1.51442	9	130542113	rs111736558	T	C	-0.0136021	0.029	0.6397	16992	55525	0.194024
rs191925913	9	130486130	A	G	0.0007	-0.004	0.0377	0.9151	484680	0.0385314	rs191925913	9	130486130	A	G	0.0007	-0.0808	0.0531	0.1277	262817	0.893809	rs191925913	9	130486130	A	G	0.0007	0.0956	0.0553	0.08386	221863	1.07645	9	130543262	rs11406949	D	I	0.0501036	0.0551	0.363	12074	35802	0.440093
rs187419173	9	131044538	T	C	0.0002	-0.1078	0.0791	0.1728	484680	0.762456	rs187419173	9	131044538	T	C	0.0002	0.0722	0.1111	0.5159	262817	0.287434	rs187419173	9	131044538	T	C	0.0002	-0.2978	0.1164	0.01048	221863	1.97964	9	130543326	rs60994583	G	A	-0.00900038	0.0289	0.7552	16992	55525	0.121938
rs533512226	9	131097856	A	G	0.0001	-0.208	0.112	0.06329	484680	1.19866	rs533512226	9	131097856	A	G	0.0001	-0.4252	0.1576	0.006959	262817	2.15745	rs533512226	9	131097856	A	G	0.0001	0.0982	0.1645	0.5506	221863	0.259164	9	130543546	rs61342472	G	T	0.00919757	0.0173	0.5934	16992	55525	0.226652
rs12377832	9	130891060	A	G	0.1047	0.007	0.0028	0.01422	669479	1.8471	rs12377832	9	130891060	A	G	0.1049	0.0128	0.0038	0.0007904	372110	3.10215	rs12377832	9	130891060	A	G	0.1049	-0.0002	0.0042	0.964	300072	0.015923	9	130544361	rs61198921	G	A	-0.0691036	0.0533	0.1942	11169	35828	0.711751
rs2416982	9	131032239	A	C	0.0404	-0.0016	0.0044	0.7102	715140	0.148619	rs2416982	9	131032239	A	C	0.0405	0.0074	0.006	0.219	393105	0.659556	rs2416982	9	131032239	A	C	0.0405	-0.0129	0.0065	0.04701	324746	1.32781	9	130544671	rs5019766	T	C	0.0202045	0.0229	0.3782	16836	54811	0.422278
rs552975055	9	131503538	A	T	0.0001	-0.0173	0.1051	0.8693	484680	0.0608303	rs552975055	9	131503538	A	T	0.0001	-0.2496	0.1524	0.1014	262817	0.993962	rs552975055	9	131503538	A	T	0.0001	0.2403	0.1497	0.1084	221863	0.964971	9	130544787	rs147143358	C	G	0.0160997	0.0174	0.3565	16992	55525	0.44794
rs530004113	9	130899578	A	G	0.0008	-0.0096	0.0376	0.7978	484680	0.098106	rs530004113	9	130899578	A	G	0.0008	-0.0758	0.0515	0.1415	262817	0.849244	rs530004113	9	130899578	A	G	0.0008	0.1001	0.0569	0.07876	221863	1.10369	9	130545950	rs1002095	A	G	-0.0343016	0.0748	0.6463	12584	41969	0.189566
rs41319447	9	130576391	A	G	0.035	-0.0074	0.0052	0.1524	484680	0.817015	rs41319447	9	130576391	A	G	0.0346	0.0019	0.0072	0.794	262817	0.100179	rs41319447	9	130576391	A	G	0.0354	-0.0224	0.0078	0.004018	221863	2.39599	9	130548589	rs530750745	T	C	0.00620074	0.0229	0.7877	16992	55525	0.103639
rs10819360	9	130860289	C	T	0.1199	0.0042	0.0029	0.1494	484680	0.825649	rs10819360	9	130860289	C	T	0.12	0.0103	0.004	0.01059	262817	1.9751	rs10819360	9	130860289	C	T	0.1197	-0.0033	0.0044	0.4527	221863	0.34419	9	130549571	rs3217737	G	C	0.00600195	0.0142	0.6703	16992	55525	0.173731
rs114465623	9	130551120	C	A	0.0034	-0.0087	0.0164	0.5973	484680	0.223807	rs114465623	9	130551120	C	A	0.0034	0.0257	0.0226	0.2561	262817	0.59159	rs114465623	9	130551120	C	A	0.0034	-0.051	0.0248	0.0393	221863	1.40561	9	130549763	rs3217738	T	C	0.109097	0.0807	0.1768	13085	38092	0.752518
rs144354490	9	130671355	C	A	0.0002	0.0984	0.0831	0.2363	484680	0.626536	rs144354490	9	130671355	C	A	0.0002	0.1976	0.1094	0.07081	262817	1.14991	rs144354490	9	130671355	C	A	0.0002	-0.1951	0.1326	0.1411	221863	0.850473	9	130550044	rs3217740	G	A	0.00659818	0.0147	0.6536	16992	55525	0.184688
rs150775138	9	130583449	T	G	0.0034	-0.0157	0.0166	0.3443	484680	0.463063	rs150775138	9	130583449	T	G	0.0034	0.02	0.0228	0.3798	262817	0.420445	rs150775138	9	130583449	T	G	0.0034	-0.0574	0.0251	0.02212	221863	1.65521	9	130550819	rs140058017	A	G	-0.0442027	0.0725	0.5422	13055	44239	0.26584
rs558865405	9	131495595	G	C	0.0003	0.0675	0.0619	0.2753	484680	0.560194	rs558865405	9	131495595	G	C	0.0003	-0.0623	0.0834	0.4549	262817	0.342084	rs558865405	9	131495595	G	C	0.0003	0.2272	0.0956	0.01751	221863	1.75671	9	130550917	rs143718708	A	G	0.00669752	0.0147	0.6472	16992	55525	0.188961
rs117248514	9	131056506	A	G	0.036	-0.0047	0.0051	0.3593	484680	0.444543	rs117248514	9	131056506	A	G	0.0358	0.0052	0.0071	0.4673	262817	0.330404	rs117248514	9	131056506	A	G	0.0362	-0.0187	0.0077	0.01523	221863	1.8173	9	130551153	rs2297214	G	A	-0.00429923	0.0302	0.8878	16992	55525	0.0516849
rs535453799	9	130418748	T	A	0.0002	-0.1282	0.0816	0.116	484680	0.935542	rs535453799	9	130418748	T	A	0.0001	0.0584	0.1179	0.6204	262817	0.207328	rs535453799	9	130418748	T	A	0.0002	-0.3195	0.1165	0.006103	221863	2.21446	9	130552179	.	A	C	0.0219963	0.0192	0.2521	16992	55525	0.598427
rs533679446	9	130542451	A	G	0.0014	-0.033	0.0259	0.2022	484680	0.694219	rs533679446	9	130542451	A	G	0.0014	-0.0741	0.0354	0.03634	262817	1.43962	rs533679446	9	130542451	A	G	0.0014	0.0463	0.0392	0.2366	221863	0.625985	9	130552364	rs10739697	I	D	0.00059982	0.0139	0.9676	16992	55525	0.0143041
rs10819359	9	130859865	A	G	0.1181	0.0043	0.003	0.1447	484680	0.839531	rs10819359	9	130859865	A	G	0.1182	0.0104	0.0041	0.01037	262817	1.98422	rs10819359	9	130859865	A	G	0.1181	-0.0033	0.0044	0.4528	221863	0.344094	9	130552915	rs3217751	I	D	0.00740253	0.0187	0.692	16992	55525	0.159894
rs45545033	9	130948018	A	G	0.0026	0.0083	0.0184	0.6538	484680	0.184555	rs45545033	9	130948018	A	G	0.0029	-0.0305	0.0242	0.2082	262817	0.681519	rs45545033	9	130948018	A	G	0.0023	0.0559	0.0293	0.05676	221863	1.24596	9	130553108	rs10819306	A	C	0.00229736	0.0139	0.8688	16992	55525	0.0610802
rs80266961	9	130546204	T	C	0.0034	-0.0081	0.0165	0.6224	484680	0.20593	rs80266961	9	130546204	T	C	0.0034	0.0268	0.0227	0.2379	262817	0.623606	rs80266961	9	130546204	T	C	0.0034	-0.0498	0.0249	0.04516	221863	1.34525	9	130553139	rs147936446	T	C	0.00649884	0.0148	0.6618	16992	55525	0.179273
rs77926333	9	131379724	G	A	0.0008	0.0146	0.0356	0.6812	484680	0.166725	rs77926333	9	131379724	G	A	0.0008	0.0799	0.0477	0.09409	262817	1.02646	rs77926333	9	131379724	G	A	0.0007	-0.0862	0.0554	0.1197	221863	0.921906	9	130553436	rs10987729	D	I	0.00750179	0.0148	0.6107	16992	55525	0.214172
rs34116890	9	130583174	G	A	0.4259	-0.0049	0.0019	0.01082	484680	1.96577	rs34116890	9	130583174	G	A	0.4254	-0.0087	0.0027	0.0009983	262817	3.00074	rs34116890	9	130583174	G	A	0.4265	0.0003	0.0029	0.914	221863	0.0390538	9	130553914	rs138065212	A	G	-0.0325955	0.0555	0.557	16023	52913	0.254145
rs574845068	9	130848863	G	C	0.0063	-0.0068	0.0157	0.664	484680	0.177832	rs574845068	9	130848863	G	C	0.0063	-0.0342	0.0214	0.11	262817	0.958607	rs574845068	9	130848863	G	C	0.0062	0.0383	0.0237	0.1068	221863	0.971429	9	130554015	rs10987730	G	C	0.00659818	0.0148	0.6566	16992	55525	0.182699
rs147768575	9	130553708	T	C	0.0003	-0.0272	0.066	0.6804	484680	0.167236	rs147768575	9	130553708	T	C	0.0003	-0.1408	0.0902	0.1187	262817	0.925549	rs147768575	9	130553708	T	C	0.0003	0.1652	0.1002	0.09903	221863	1.00423	9	130554374	rs7029866	A	G	0.0173978	0.0213	0.4133	16992	55525	0.383735
rs2227865	9	131356538	A	G	0.0017	-0.0008	0.0228	0.9725	484680	0.0121104	rs2227865	9	131356538	A	G	0.0019	-0.0461	0.0298	0.122	262817	0.91364	rs2227865	9	131356538	A	G	0.0015	0.061	0.0366	0.09512	221863	1.02173	9	130554998	rs1054774	G	C	0.00809713	0.015	0.5883	16992	55525	0.230401
rs574345884	9	130942297	C	T	0.0002	0.0799	0.0777	0.3035	484680	0.517841	rs574345884	9	130942297	C	T	0.0002	0.234	0.1101	0.03351	262817	1.47483	rs574345884	9	130942297	C	T	0.0002	-0.1243	0.1132	0.2725	221863	0.564633	9	130555223	rs15630	D	I	0.0199987	0.0215	0.3539	16992	55525	0.451119
rs576356411	9	130802940	G	A	0.001	0.0499	0.0327	0.127	484680	0.896196	rs576356411	9	130802940	G	A	0.001	-0.0207	0.0462	0.6546	262817	0.184024	rs576356411	9	130802940	G	A	0.0011	0.13	0.0478	0.006576	221863	2.18204	9	130555284	rs1054775	G	C	0.0219963	0.0218	0.3134	16992	55525	0.503901
rs576426546	9	130545238	A	C	0.0003	-0.0476	0.0604	0.4302	484680	0.36633	rs576426546	9	130545238	A	C	0.0003	-0.1381	0.0833	0.09742	262817	1.01135	rs576426546	9	130545238	A	C	0.0003	0.1407	0.0907	0.1209	221863	0.917574	9	130555725	rs6415845	C	T	0.0121953	0.0256	0.6319	16992	55525	0.199352
rs546018894	9	130871197	T	C	0.0006	-0.0258	0.044	0.5581	484680	0.253288	rs546018894	9	130871197	T	C	0.0007	0.0646	0.0598	0.2795	262817	0.553618	rs546018894	9	130871197	T	C	0.0006	-0.1391	0.0673	0.03881	221863	1.41106	9	130555732	rs58823322	T	C	0.0103958	0.0141	0.4617	16992	55525	0.33564
rs566714591	9	130501267	G	A	0.0004	-0.0204	0.0647	0.7529	484680	0.123263	rs566714591	9	130501267	G	A	0.0004	0.0943	0.0888	0.2885	262817	0.539854	rs566714591	9	130501267	G	A	0.0004	-0.2044	0.0977	0.03634	221863	1.43962	9	130555739	rs11270902	I	D	0.0389995	0.017	0.02205	16992	55525	1.65659
rs553154307	9	130524971	A	G	0.0015	-0.0304	0.025	0.2242	484680	0.649364	rs553154307	9	130524971	A	G	0.0015	-0.0695	0.0343	0.04311	262817	1.36542	rs553154307	9	130524971	A	G	0.0015	0.0458	0.0378	0.2255	221863	0.646853	9	130555897	rs5022355	A	T	0.0392015	0.0171	0.02181	16992	55525	1.66134
rs117980125	9	130445756	T	G	0.0166	-0.0008	0.0077	0.9215	484680	0.0355047	rs117980125	9	130445756	T	G	0.0166	0.0136	0.0105	0.1968	262817	0.705975	rs117980125	9	130445756	T	G	0.0166	-0.0217	0.0116	0.06029	221863	1.21975	9	130555927	rs5900766	A	G	0.0103958	0.0141	0.4595	16992	55525	0.337714
rs186156161	9	130668691	A	G	0.0065	0.0035	0.0131	0.787	484680	0.104025	rs186156161	9	130668691	A	G	0.0065	0.029	0.018	0.1073	262817	0.9694	rs186156161	9	130668691	A	G	0.0065	-0.0312	0.0197	0.1123	221863	0.94962	9	130556239	rs144301348	G	A	0.0392976	0.0171	0.02131	16992	55525	1.67142
rs548556052	9	131180487	G	T	0.0001	0.0398	0.0976	0.6833	484680	0.165389	rs548556052	9	131180487	G	T	0.0001	0.2291	0.1375	0.09572	262817	1.019	rs548556052	9	131180487	G	T	0.0001	-0.2186	0.1431	0.1268	221863	0.896881	9	130557050	rs79481619	A	G	0.0394034	0.017	0.02069	16992	55525	1.68424
rs111587097	9	131236798	C	G	0.002	0.0124	0.0213	0.562	484680	0.250264	rs111587097	9	131236798	C	G	0.0021	-0.0302	0.0282	0.2846	262817	0.545765	rs111587097	9	131236798	C	G	0.0018	0.0691	0.0338	0.04061	221863	1.39137	9	130557226	rs7039798	T	C	-0.124804	0.0538	0.02037	16828	54771	1.69101
rs12236359	9	130959854	A	G	0.0006	-0.093	0.0446	0.03717	484680	1.42981	rs12236359	9	130959854	A	G	0.0006	-0.0307	0.0573	0.5918	262817	0.227825	rs12236359	9	130959854	A	G	0.0005	-0.2416	0.0739	0.001078	221863	2.96738	9	130557274	rs10987731	D	I	0.0392015	0.017	0.02133	16992	55525	1.67101
rs10760540	9	130892285	T	C	0.1202	0.0071	0.0029	0.01584	484680	1.80024	rs10760540	9	130892285	T	C	0.1208	0.0134	0.004	0.0008826	262817	3.05424	rs10760540	9	130892285	T	C	0.1195	0	0.0044	0.9921	221863	0.00344455	9	130557496	rs144924089	T	C	0.0349037	0.0172	0.0422	16992	55525	1.37469
rs7854268	9	131214360	A	C	0.002	0.0132	0.0212	0.5347	484680	0.27189	rs7854268	9	131214360	A	C	0.0022	-0.0292	0.028	0.2955	262817	0.529443	rs7854268	9	131214360	A	C	0.0018	0.0695	0.0337	0.03933	221863	1.40528	9	130557580	rs4837182	T	C	0.0394995	0.017	0.02006	16992	55525	1.69767
rs142625839	9	131137792	T	C	0.001	-0.0573	0.03	0.05629	484680	1.24957	rs142625839	9	131137792	T	C	0.0011	-0.0155	0.0389	0.6911	262817	0.160459	rs142625839	9	131137792	T	C	0.0009	-0.1564	0.049	0.001417	221863	2.84863	9	130557583	rs4836580	T	C	0.0213994	0.0218	0.3249	16992	55525	0.48825
rs138214931	9	131198006	T	C	0.0012	-0.0534	0.0307	0.08181	484680	1.08719	rs138214931	9	131198006	T	C	0.0012	-0.1071	0.0414	0.00974	262817	2.01144	rs138214931	9	131198006	T	C	0.0012	0.0342	0.0472	0.4685	221863	0.32929	9	130557608	rs4836581	A	G	0.0178989	0.0146	0.2208	16992	55525	0.656001
rs111393787	9	131224728	T	C	0.002	0.0139	0.0213	0.513	484680	0.289883	rs111393787	9	131224728	T	C	0.0021	-0.0289	0.0281	0.304	262817	0.517126	rs111393787	9	131224728	T	C	0.0018	0.07	0.0338	0.03819	221863	1.41805	9	130557678	rs4836582	G	C	0.020998	0.0217	0.3332	16992	55525	0.477295
rs34490391	9	130989332	T	C	0.0069	-0.002	0.0129	0.8751	484680	0.0579423	rs34490391	9	130989332	T	C	0.0069	-0.0297	0.0178	0.09506	262817	1.022	rs34490391	9	130989332	T	C	0.0069	0.0297	0.0195	0.1278	221863	0.893469	9	130557738	rs13286136	G	T	0.0178989	0.0146	0.22	16992	55525	0.657577
rs7039396	9	131033412	A	G	0.0391	-0.0016	0.0044	0.7127	715870	0.147093	rs7039396	9	131033412	A	G	0.0389	0.0072	0.006	0.2342	393113	0.630413	rs7039396	9	131033412	A	G	0.0388	-0.0127	0.0065	0.05227	324821	1.28175	9	130557888	rs10987732	G	A	0.0349037	0.0171	0.04209	16992	55525	1.37582
rs542015547	9	130477997	C	T	0.0002	0.0176	0.0749	0.8138	484680	0.0894823	rs542015547	9	130477997	C	T	0.0002	-0.1009	0.0964	0.2953	262817	0.529737	rs542015547	9	130477997	C	T	0.0001	0.2519	0.1238	0.04193	221863	1.37748	9	130558345	rs145756474	T	C	0.0394995	0.0169	0.01936	16992	55525	1.71309
rs539164007	9	130722036	A	G	0.0002	-0.1237	0.0823	0.1328	484680	0.876802	rs539164007	9	130722036	A	G	0.0002	0.0845	0.1195	0.4794	262817	0.319302	rs539164007	9	130722036	A	G	0.0002	-0.2915	0.1171	0.01282	221863	1.89211	9	130558675	rs7024560	I	D	0.020998	0.0217	0.335	16992	55525	0.474955
rs7854266	9	130824794	T	C	0.0007	-0.0037	0.0348	0.9148	484680	0.0386738	rs7854266	9	130824794	T	C	0.0008	0.0639	0.0469	0.173	262817	0.761954	rs7854266	9	130824794	T	C	0.0007	-0.0964	0.0538	0.07327	221863	1.13507	9	130559285	rs6478796	T	C	0.0183015	0.0146	0.2096	16992	55525	0.678609
rs200658103	9	130689531	T	C	0.0003	0.0374	0.0644	0.5615	484680	0.25065	rs200658103	9	130689531	T	C	0.0003	-0.1078	0.091	0.236	262817	0.627088	rs200658103	9	130689531	T	C	0.0004	0.1861	0.0942	0.04818	221863	1.31713	9	130560020	rs4836583	T	C	0.0183015	0.0146	0.2091	16992	55525	0.679646
rs567190315	9	131197234	A	G	0.0012	-0.0521	0.0309	0.09153	484680	1.03844	rs567190315	9	131197234	A	G	0.0012	-0.1072	0.0418	0.01038	262817	1.9838	rs567190315	9	131197234	A	G	0.0012	0.0347	0.0475	0.4646	221863	0.332921	9	130560095	rs3892100	C	T	0.0210959	0.0217	0.3327	16992	55525	0.477947
rs76781152	9	131354057	C	G	0.0017	0.0004	0.0228	0.9866	484680	0.00585889	rs76781152	9	131354057	C	G	0.0019	-0.0444	0.0298	0.1368	262817	0.863914	rs76781152	9	131354057	C	G	0.0016	0.0614	0.0366	0.09324	221863	1.0304	9	130560648	rs11397158	A	G	-0.00399798	0.0218	0.8535	16992	55525	0.0687965
rs76220061	9	131341690	G	C	0.0017	-0.0002	0.0228	0.9933	484680	0.00291956	rs76220061	9	131341690	G	C	0.0019	-0.0446	0.0299	0.1354	262817	0.868381	rs76220061	9	131341690	G	C	0.0016	0.0613	0.0366	0.09384	221863	1.02761	9	130561067	rs7033913	A	C	0.0120965	0.0255	0.6334	16992	55525	0.198322
rs111575512	9	131213887	T	C	0.002	0.0129	0.0212	0.5429	484680	0.26528	rs111575512	9	131213887	T	C	0.0022	-0.0293	0.028	0.2943	262817	0.53121	rs111575512	9	131213887	T	C	0.0018	0.069	0.0338	0.04079	221863	1.38945	9	130561116	rs10987737	A	G	0.0111971	0.014	0.4237	16992	55525	0.372942
rs16936865	9	131189316	C	A	0.0029	-0.0223	0.0173	0.197	484680	0.705534	rs16936865	9	131189316	C	A	0.0031	0.0068	0.0229	0.7667	262817	0.115375	rs16936865	9	131189316	C	A	0.0026	-0.0728	0.0272	0.007403	221863	2.13059	9	130561688	rs12379987	A	G	0.0217028	0.0218	0.3204	16992	55525	0.494307
rs7857827	9	131390441	A	G	0.0017	0.0051	0.0231	0.8262	484680	0.0829148	rs7857827	9	131390441	A	G	0.0019	-0.041	0.0302	0.175	262817	0.756962	rs7857827	9	131390441	A	G	0.0015	0.0662	0.0372	0.07492	221863	1.1254	9	130562200	rs71380093	A	G	0.0212036	0.0217	0.3306	16992	55525	0.480697
rs7040737	9	131344034	A	T	0.0017	0.0001	0.0228	0.9967	484680	0.00143554	rs7040737	9	131344034	A	T	0.0019	-0.0441	0.0299	0.1402	262817	0.853252	rs7040737	9	131344034	A	T	0.0016	0.0615	0.0366	0.09251	221863	1.03381	9	130562464	rs10987740	A	G	-0.0130954	0.034	0.6991	16992	55525	0.155461
rs55879611	9	130992187	G	A	0.4508	0.0113	0.0019	3.504e-09	484680	8.45544	rs55879611	9	130992187	G	A	0.4505	0.0155	0.0026	3.741e-09	262817	8.42701	rs55879611	9	130992187	G	A	0.4512	0.0068	0.0029	0.01855	221863	1.73166	9	130562725	rs1544105	D	I	0.0212036	0.0218	0.3301	16992	55525	0.481354
rs142433640	9	130997341	C	G	0.0031	0.0076	0.017	0.6532	484680	0.184954	rs142433640	9	130997341	C	G	0.0033	-0.0259	0.0225	0.2498	262817	0.602408	rs142433640	9	130997341	C	G	0.0028	0.052	0.0267	0.05125	221863	1.29031	9	130562816	rs74585573	T	C	0.0120965	0.0255	0.6341	16992	55525	0.197842
rs78493234	9	131361149	G	A	0.0017	-0.0013	0.0228	0.9556	484680	0.0197239	rs78493234	9	131361149	G	A	0.0019	-0.0458	0.0298	0.1241	262817	0.906228	rs78493234	9	131361149	G	A	0.0015	0.0594	0.0366	0.1039	221863	0.983384	9	130562851	rs1544104	T	C	0.0213015	0.0218	0.3283	16992	55525	0.483729
rs181825805	9	130585510	T	C	0.0058	0.0037	0.0128	0.7749	484680	0.110754	rs181825805	9	130585510	T	C	0.0057	0.0275	0.0177	0.1213	262817	0.916139	rs181825805	9	130585510	T	C	0.0059	-0.0305	0.0191	0.1101	221863	0.958213	9	130563183	rs10987741	A	G	0.0214973	0.0218	0.3239	16992	55525	0.489589
rs190313269	9	130759512	T	C	0.0002	-0.0514	0.083	0.5362	484680	0.270673	rs190313269	9	130759512	T	C	0.0002	0.1168	0.1174	0.3196	262817	0.495393	rs190313269	9	130759512	T	C	0.0002	-0.259	0.1213	0.03274	221863	1.48492	9	130563214	rs146672735	D	I	0.0271968	0.0184	0.1405	16992	55525	0.852324
rs10114273	9	131055525	A	G	0.0355	-0.001	0.0047	0.8357	715779	0.0779496	rs10114273	9	131055525	A	G	0.0353	0.0085	0.0063	0.178	393037	0.74958	rs10114273	9	131055525	A	G	0.0356	-0.0123	0.0069	0.07408	324806	1.1303	9	130563319	rs11790075	A	G	0.0218985	0.0218	0.3161	16992	55525	0.500176
rs10123875	9	131060111	C	A	0.0305	-0.0063	0.0056	0.2541	484680	0.594995	rs10123875	9	131060111	C	A	0.0303	0.003	0.0077	0.6958	262817	0.157516	rs10123875	9	131060111	C	A	0.0306	-0.0222	0.0083	0.007746	221863	2.11092	9	130563735	rs556615026	G	A	0.0213015	0.0218	0.3269	16992	55525	0.485585
rs201326058	9	131397064	A	C	0.0004	0.0236	0.0521	0.651	484680	0.186419	rs201326058	9	131397064	A	C	0.0004	-0.0691	0.0721	0.3381	262817	0.470955	rs201326058	9	131397064	A	C	0.0004	0.1673	0.078	0.03186	221863	1.49675	9	130564583	rs36204706	D	I	0.0392976	0.0178	0.02748	16992	55525	1.56098
rs565031120	9	131123332	T	C	0.0001	-0.1468	0.0809	0.06951	484680	1.15795	rs565031120	9	131123332	T	C	0.0001	0.0461	0.1154	0.6895	262817	0.161466	rs565031120	9	131123332	T	C	0.0002	-0.3197	0.1171	0.006328	221863	2.19873	9	130564757	rs78620295	T	G	0.0318959	0.0157	0.04176	16992	55525	1.37924
rs537524960	9	131042819	T	C	0.0002	-0.1246	0.0803	0.1205	484680	0.919013	rs537524960	9	131042819	T	C	0.0001	0.0587	0.114	0.6067	262817	0.217026	rs537524960	9	131042819	T	C	0.0002	-0.3042	0.1167	0.009151	221863	2.03853	9	130564792	rs564655450	C	T	-0.0272993	0.0554	0.6221	16023	52913	0.20614
rs115856106	9	130533559	T	G	0.003	0.0033	0.0176	0.8519	484680	0.0696114	rs115856106	9	130533559	T	G	0.003	0.039	0.0241	0.1051	262817	0.978397	rs115856106	9	130533559	T	G	0.003	-0.0408	0.0266	0.1249	221863	0.903438	9	130565267	rs10760502	A	G	0.0227981	0.0218	0.2947	16992	55525	0.53062
rs13440295	9	131001017	T	C	0.0031	0.0109	0.0169	0.521	484680	0.283162	rs13440295	9	131001017	T	C	0.0033	-0.0208	0.0225	0.3562	262817	0.448306	rs13440295	9	131001017	T	C	0.0028	0.0567	0.0267	0.03357	221863	1.47405	9	130565369	rs138322374	G	A	0.0416025	0.0174	0.0171	16992	55525	1.767
rs201074912	9	130493052	A	G	0.0006	-0.0065	0.0428	0.8785	484680	0.0562582	rs201074912	9	130493052	A	G	0.0006	0.0756	0.0595	0.2041	262817	0.690157	rs201074912	9	130493052	A	G	0.0006	-0.1173	0.0635	0.06494	221863	1.18749	9	130565877	rs10987742	C	G	0.0412955	0.0171	0.01567	16992	55525	1.80493
rs550351126	9	130651477	C	A	0.0002	-0.0729	0.0875	0.4046	484680	0.392974	rs550351126	9	130651477	C	A	0.0002	-0.1783	0.1178	0.1303	262817	0.885056	rs550351126	9	130651477	C	A	0.0002	0.2193	0.1353	0.1052	221863	0.977984	9	130566185	rs2183471	G	A	0.0159029	0.014	0.2559	16992	55525	0.59193
rs117880987	9	130476383	A	G	0.0001	-0.0286	0.0875	0.7442	484680	0.12831	rs117880987	9	130476383	A	G	0.0002	-0.1013	0.1027	0.324	262817	0.489455	rs117880987	9	130476383	A	G	0.0001	0.3516	0.1767	0.04659	221863	1.33171	9	130566539	rs7856096	A	C	-0.0275973	0.0297	0.3533	16992	55525	0.451856
rs113144445	9	131167714	G	C	0.0139	0.0114	0.0085	0.1782	484680	0.749092	rs113144445	9	131167714	G	C	0.0141	0.0285	0.0116	0.01434	262817	1.84345	rs113144445	9	131167714	G	C	0.0138	-0.0099	0.0129	0.44	221863	0.356547	9	130566668	rs34330923	C	G	0.042197	0.017	0.01318	16992	55525	1.88008
rs189785226	9	131070888	G	A	0.0002	-0.1357	0.0737	0.06563	484680	1.1829	rs189785226	9	131070888	G	A	0.0002	0.0285	0.104	0.7842	262817	0.105573	rs189785226	9	131070888	G	A	0.0002	-0.3032	0.1079	0.004975	221863	2.30321	9	130567607	rs186987712	A	G	0.0232965	0.0221	0.2923	16992	55525	0.534171
rs149803144	9	130937515	T	C	0.0001	0.0783	0.1079	0.4681	484680	0.329661	rs149803144	9	130937515	T	C	0.0001	-0.1364	0.1537	0.3751	262817	0.425853	rs149803144	9	130937515	T	C	0.0001	0.3485	0.1564	0.0259	221863	1.5867	9	130567937	rs116949171	A	G	0.0182033	0.051	0.7211	16848	55396	0.142005
rs79726731	9	131348609	A	G	0.0018	-0.0042	0.0227	0.8541	484680	0.0684913	rs79726731	9	131348609	A	G	0.0019	-0.0482	0.0297	0.1045	262817	0.980884	rs79726731	9	131348609	A	G	0.0016	0.0556	0.0364	0.1268	221863	0.896881	9	130568733	rs143242693	C	G	-0.0618967	0.065	0.3407	12889	45676	0.467628
rs201453879	9	130630342	T	C	0.0005	0.0314	0.0429	0.4642	484680	0.333295	rs201453879	9	130630342	T	C	0.0005	-0.0423	0.0592	0.4753	262817	0.323032	rs201453879	9	130630342	T	C	0.0005	0.1508	0.0643	0.01896	221863	1.72216	9	130571491	rs540980176	G	C	0.0165031	0.0567	0.7708	11515	36085	0.113058
rs548805399	9	130540306	A	G	0.0001	0.1258	0.1019	0.2172	484680	0.66314	rs548805399	9	130540306	A	G	0.0001	-0.0466	0.1339	0.728	262817	0.137869	rs548805399	9	130540306	A	G	0.0001	0.4196	0.1631	0.01007	221863	1.99697	9	130572046	rs200893897	G	A	-0.045102	0.0174	0.009653	16992	55525	2.01534
rs140970667	9	130589835	C	G	0.0121	0.0095	0.0091	0.2942	484680	0.531357	rs140970667	9	130589835	C	G	0.0121	-0.0114	0.0124	0.3605	262817	0.443095	rs140970667	9	130589835	C	G	0.012	0.0294	0.0137	0.0318	221863	1.49757	9	130572123	rs7027767	C	T	-0.0460963	0.0173	0.007783	16992	55525	2.10885
rs150054644	9	131014476	A	G	0.0001	-0.1207	0.081	0.1362	484680	0.865823	rs150054644	9	131014476	A	G	0.0001	0.0635	0.1156	0.583	262817	0.234331	rs150054644	9	131014476	A	G	0.0002	-0.2998	0.1171	0.01045	221863	1.98088	9	130573759	rs10671024	A	T	0.0458048	0.0173	0.00816	16992	55525	2.08831
rs188725981	9	130555997	A	G	0.0004	-0.0176	0.0498	0.7235	484680	0.140561	rs188725981	9	130555997	A	G	0.0004	-0.0814	0.0689	0.2378	262817	0.623788	rs188725981	9	130555997	A	G	0.0004	0.1422	0.0743	0.05582	221863	1.25321	9	130573896	rs10987745	C	T	-0.0319035	0.0155	0.03934	16992	55525	1.40517
rs565501177	9	131236450	T	C	0.0004	0.0772	0.0727	0.2882	484680	0.540306	rs565501177	9	131236450	T	C	0.0005	0.2304	0.0977	0.0183	262817	1.73755	rs565501177	9	131236450	T	C	0.0004	-0.0985	0.1127	0.3821	221863	0.417823	9	130574978	rs558003303	T	C	-0.0509986	0.0501	0.3086	15968	52689	0.510604
rs150225405	9	130641379	G	C	0.0005	-0.1458	0.0605	0.016	484680	1.79588	rs150225405	9	130641379	G	C	0.0005	-0.0264	0.0813	0.7454	262817	0.127611	rs150225405	9	130641379	G	C	0.0004	-0.3	0.0939	0.001398	221863	2.85449	9	130574980	rs7868117	C	T	-0.0423023	0.0175	0.01578	16992	55525	1.80189
rs149102151	9	130886050	G	C	0.0073	0.024	0.0112	0.03194	484680	1.49567	rs149102151	9	130886050	G	C	0.0073	0.0458	0.0154	0.002921	262817	2.53447	rs149102151	9	130886050	G	C	0.0074	-0.0044	0.0168	0.7957	221863	0.0992506	9	130575285	rs138407985	C	T	-0.0152964	0.0142	0.2799	16992	55525	0.552997
rs191336636	9	131188036	T	C	0.0001	0.1588	0.1247	0.2029	484680	0.692718	rs191336636	9	131188036	T	C	0.0001	0.4174	0.1684	0.0132	262817	1.87943	rs191336636	9	131188036	T	C	0.0001	-0.1449	0.192	0.4507	221863	0.346112	9	130575515	rs35789560	A	G	-0.0431998	0.0175	0.0134	16992	55525	1.8729
rs73669908	9	131179904	G	A	0.0022	0.0006	0.0202	0.9752	484680	0.0109063	rs73669908	9	131179904	G	A	0.0024	0.0269	0.0265	0.3099	262817	0.508778	rs73669908	9	131179904	G	A	0.002	-0.065	0.0323	0.0442	221863	1.35458	9	130576075	rs10106	I	D	-0.0423961	0.0175	0.01565	16992	55525	1.80549
rs536696364	9	131062156	C	T	0.0002	-0.1214	0.0724	0.09364	484680	1.02854	rs536696364	9	131062156	C	T	0.0002	0.0327	0.1012	0.7468	262817	0.126796	rs536696364	9	131062156	C	T	0.0002	-0.2913	0.1071	0.006538	221863	2.18456	9	130576391	rs41319447	A	G	-0.0423023	0.0175	0.0159	16992	55525	1.7986
rs7856355	9	131249570	A	G	0.002	0.0161	0.0212	0.4462	484680	0.35047	rs7856355	9	131249570	A	G	0.0022	-0.0249	0.0281	0.3747	262817	0.426316	rs7856355	9	131249570	A	G	0.0018	0.0712	0.0335	0.03358	221863	1.47392	9	130576597	rs4451422	C	T	-0.0423023	0.0176	0.01611	16992	55525	1.7929
rs78191768	9	130568160	T	C	0.0028	-0.01	0.0183	0.5838	484680	0.233736	rs78191768	9	130568160	T	C	0.0029	0.0242	0.0248	0.3285	262817	0.483465	rs78191768	9	130568160	T	C	0.0027	-0.0581	0.0281	0.03854	221863	1.41409	9	130576776	rs10732395	A	G	-0.0421979	0.0177	0.01717	16992	55525	1.76523
rs191919177	9	130564750	A	G	0.0004	-0.0204	0.0494	0.6797	484680	0.167683	rs191919177	9	130564750	A	G	0.0004	-0.0822	0.0684	0.2295	262817	0.639217	rs191919177	9	130564750	A	G	0.0004	0.1387	0.0738	0.06001	221863	1.22178	9	130576881	rs36121733	G	A	-0.0121029	0.0143	0.3971	16992	55525	0.4011
rs41492548	9	130607359	A	G	0.243	-0.0015	0.0023	0.5129	484680	0.289967	rs41492548	9	130607359	A	G	0.2423	0.0028	0.0031	0.3651	262817	0.437588	rs41492548	9	130607359	A	G	0.2439	-0.0073	0.0034	0.03315	221863	1.47952	9	130577038	rs189421042	G	A	0.00860289	0.0257	0.7371	16992	55525	0.132474
rs41322645	9	130609729	T	C	0.0002	-0.019	0.0629	0.7627	484680	0.117646	rs41322645	9	130609729	T	C	0.0002	-0.1177	0.0853	0.1678	262817	0.775208	rs41322645	9	130609729	T	C	0.0002	0.165	0.0965	0.08742	221863	1.05839	9	130577492	rs41514846	A	G	0.0247024	0.0223	0.268	16992	55525	0.571865
rs145946031	9	130997542	G	A	0.0031	0.0062	0.0169	0.7155	484680	0.14539	rs145946031	9	130997542	G	A	0.0033	-0.0268	0.0225	0.2332	262817	0.632271	rs145946031	9	130997542	G	A	0.0028	0.0496	0.0266	0.06265	221863	1.20308	9	130578404	rs10760503	A	C	-0.0447045	0.0176	0.01097	16992	55525	1.95979
rs577938358	9	130427854	T	A	0.0016	0.0327	0.0262	0.2115	484680	0.67469	rs577938358	9	130427854	T	A	0.0016	0.0843	0.0359	0.01893	262817	1.72285	rs577938358	9	130427854	T	A	0.0016	-0.0329	0.0396	0.4055	221863	0.392009	9	130578740	rs75834649	G	A	-0.0309026	0.0156	0.04742	16992	55525	1.32404
rs137853131	9	131107776	A	C	0.0003	0.0672	0.0945	0.4768	484680	0.321664	rs137853131	9	131107776	A	C	0.0003	-0.1119	0.1268	0.3776	262817	0.422968	rs137853131	9	131107776	A	C	0.0003	0.3132	0.1468	0.03287	221863	1.4832	9	130579599	rs1330684	T	C	-0.0453008	0.0175	0.009375	16992	55525	2.02803
rs543310698	9	130936153	C	T	0.0001	0.3129	0.1405	0.02595	484680	1.58586	rs543310698	9	130936153	C	T	0.0001	0.6054	0.2034	0.002908	262817	2.53641	rs543310698	9	130936153	C	T	0.0001	-0.0204	0.2005	0.9189	221863	0.0367317	9	130579810	rs1330683	T	C	-0.0451961	0.0175	0.00955	16992	55525	2.02
rs148960381	9	130992598	G	A	0.0002	0.059	0.0712	0.4075	484680	0.389872	rs148960381	9	130992598	G	A	0.0003	0.1601	0.0872	0.06631	262817	1.17842	rs148960381	9	130992598	G	A	0.0002	-0.1815	0.1293	0.1605	221863	0.794525	9	130580087	rs146844103	C	T	-0.0318003	0.0157	0.04258	16992	55525	1.37079
rs3003606	9	130982416	C	T	0.4427	0.0111	0.0017	2.497e-10	663553	9.60258	rs3003606	9	130982416	C	T	0.4393	0.0147	0.0023	3.983e-10	368719	9.39979	rs3003606	9	130982416	C	T	0.4409	0.0071	0.0026	0.00569	297545	2.24489	9	130580093	rs10987746	G	A	0.0102968	0.0202	0.61	16992	55525	0.21467
rs182551014	9	131158950	C	T	0.0002	0.0719	0.0841	0.393	484680	0.405607	rs182551014	9	131158950	C	T	0.0003	-0.0488	0.106	0.6454	262817	0.190171	rs182551014	9	131158950	C	T	0.0002	0.343	0.1442	0.0174	221863	1.75945	9	130581049	rs34828244	C	A	0.00179838	0.015	0.9062	16831	54724	0.0427759
rs547293141	9	131389481	C	G	0.0026	0.0252	0.0189	0.1821	484680	0.73969	rs547293141	9	131389481	C	G	0.0026	0.0609	0.0262	0.01998	262817	1.6994	rs547293141	9	131389481	C	G	0.0027	-0.0235	0.0283	0.406	221863	0.391474	9	130581300	rs35938176	A	G	-0.0573008	0.0519	0.2702	13037	38380	0.568315
rs141197552	9	130512371	C	T	0.0005	-0.0108	0.0505	0.8304	484680	0.0807127	rs141197552	9	130512371	C	T	0.0006	0.0577	0.0633	0.3615	262817	0.441892	rs141197552	9	130512371	C	T	0.0004	-0.1785	0.0875	0.04144	221863	1.38258	9	130581723	rs10819309	T	C	-0.0259026	0.0151	0.08586	16992	55525	1.06621
rs182712818	9	130539426	G	T	0.0001	0.066	0.084	0.4322	484680	0.364315	rs182712818	9	130539426	G	T	0.0002	-0.0614	0.1075	0.5679	262817	0.245728	rs182712818	9	130539426	G	T	0.0001	0.3248	0.1401	0.02046	221863	1.68909	9	130582785	rs68174291	G	A	-0.00060018	0.0208	0.9782	16992	55525	0.00957234
rs114363680	9	130599547	A	T	0.0002	-0.0077	0.0798	0.9232	484680	0.0347042	rs114363680	9	130599547	A	T	0.0002	-0.1577	0.1019	0.122	262817	0.91364	rs114363680	9	130599547	A	T	0.0002	0.2092	0.1333	0.1164	221863	0.934047	9	130583018	rs12343316	C	G	-0.0151035	0.0145	0.3004	16992	55525	0.5223
rs561452816	9	130973882	T	C	0.0003	0.0514	0.077	0.5042	484680	0.297397	rs561452816	9	130973882	T	C	0.0003	-0.1098	0.1066	0.3029	262817	0.518701	rs561452816	9	130973882	T	C	0.0003	0.2325	0.115	0.04323	221863	1.36421	9	130583174	rs34116890	A	G	-0.0303046	0.0278	0.2771	16992	55525	0.557363
rs113174868	9	131235163	T	G	0.002	0.0138	0.0213	0.5176	484680	0.286006	rs113174868	9	131235163	T	G	0.0021	-0.0276	0.0282	0.329	262817	0.482804	rs113174868	9	131235163	T	G	0.0018	0.0683	0.0337	0.04268	221863	1.36978	9	130583992	rs34600598	A	G	-0.0128016	0.0145	0.3776	16992	55525	0.422968
rs3003615	9	130997892	A	G	0.4926	-0.0112	0.0018	9.693e-10	571898	9.01354	rs3003615	9	130997892	G	A	0.4616	0.015	0.0026	1.328e-08	262817	7.8768	rs3003615	9	130997892	G	A	0.4619	0.0065	0.0029	0.02396	221863	1.62051	9	130584201	rs373810691	A	T	-0.0144032	0.0146	0.3241	16992	55525	0.489321
rs73626569	9	131492326	A	G	0.0365	-0.0056	0.0051	0.2753	484680	0.560194	rs73626569	9	131492326	A	G	0.0365	0.0039	0.007	0.5741	262817	0.241012	rs73626569	9	131492326	A	G	0.0365	-0.0188	0.0077	0.01418	221863	1.84832	9	130584253	rs10819310	A	T	-0.00399798	0.0181	0.8254	15751	54078	0.0833355
rs112511624	9	130887888	A	C	0.0014	0.0365	0.0259	0.1583	484680	0.800519	rs112511624	9	130887888	A	C	0.0014	-0.0038	0.0344	0.9115	262817	0.0402433	rs112511624	9	130887888	A	C	0.0013	0.1122	0.0406	0.005706	221863	2.24367	9	130584919	rs41446145	G	A	-0.00290421	0.0163	0.857	16992	55525	0.0670192
rs7854426	9	131000577	T	C	0.0031	0.0077	0.0168	0.6465	484680	0.189431	rs7854426	9	131000577	T	C	0.0033	-0.0233	0.0224	0.2974	262817	0.526659	rs7854426	9	131000577	T	C	0.0028	0.0523	0.0265	0.04839	221863	1.31524	9	130585669	rs146160476	I	D	-0.0154995	0.0145	0.2858	16992	55525	0.543938
rs78927460	9	131176977	A	G	0.0005	-0.104	0.0486	0.03239	484680	1.48959	rs78927460	9	131176977	A	G	0.0006	-0.0399	0.0618	0.5182	262817	0.285503	rs78927460	9	131176977	A	G	0.0004	-0.2637	0.0821	0.001318	221863	2.88008	9	130586095	rs10733688	A	G	0.0009995	0.0208	0.9614	16992	55525	0.0170959
rs73668590	9	130484522	G	C	0.0002	0.1364	0.0734	0.06308	484680	1.20011	rs73668590	9	130484522	G	C	0.0002	0.2636	0.1007	0.008848	262817	2.05315	rs73668590	9	130484522	G	C	0.0002	-0.0626	0.1109	0.5722	221863	0.242452	9	130586657	rs36092484	G	A	0.00390238	0.0204	0.8484	16992	55525	0.0713993
rs528082076	9	131498457	T	C	0.0003	-0.0234	0.0759	0.7578	484680	0.120445	rs528082076	9	131498457	T	C	0.0002	-0.1906	0.1072	0.0753	262817	1.12321	rs528082076	9	131498457	T	C	0.0003	0.1452	0.111	0.1909	221863	0.719194	9	130586688	rs3739817	A	G	-0.0158957	0.0145	0.2721	16992	55525	0.565271
rs78498180	9	130524221	T	C	0.0021	0.0207	0.0203	0.3074	484680	0.512296	rs78498180	9	130524221	T	C	0.0023	0.0501	0.0268	0.06223	262817	1.206	rs78498180	9	130524221	T	C	0.0019	-0.041	0.0322	0.2027	221863	0.693146	9	130588091	rs41322046	T	G	0.00909848	0.0505	0.8567	10329	29453	0.0671712
rs374443333	9	130914413	A	G	0.0007	0.0314	0.0433	0.4685	484680	0.32929	rs374443333	9	130914413	A	G	0.0007	-0.0411	0.0599	0.4929	262817	0.307241	rs374443333	9	130914413	A	G	0.0007	0.1506	0.0648	0.02012	221863	1.69637	9	130589835	rs140970667	A	G	-0.0175023	0.0145	0.2268	16992	55525	0.644357
rs182810529	9	130720937	T	C	0.0009	0.0489	0.0438	0.2639	484680	0.578561	rs182810529	9	130720937	T	C	0.0009	-0.0188	0.061	0.7584	262817	0.120102	rs182810529	9	130720937	T	C	0.0009	0.1744	0.0649	0.007213	221863	2.14188	9	130589853	rs10760505	G	T	0.00269636	0.0203	0.8933	16992	55525	0.0490027
rs140902214	9	130752411	T	C	0.0002	0.0085	0.0836	0.9186	484680	0.0368736	rs140902214	9	130752411	T	C	0.0002	0.1276	0.1036	0.2182	262817	0.661145	rs140902214	9	130752411	T	C	0.0002	-0.2642	0.148	0.07418	221863	1.12971	9	130590343	rs75173168	A	T	-0.000700245	0.022	0.9729	16992	55525	0.0119318
rs183037906	9	130474765	A	G	0.0009	0.0516	0.0409	0.2066	484680	0.68487	rs183037906	9	130474765	A	G	0.0009	-0.0255	0.0564	0.6509	262817	0.186486	rs183037906	9	130474765	A	G	0.0009	0.1549	0.0612	0.0114	221863	1.9431	9	130590832	rs12553394	D	I	-0.0196008	0.0148	0.1842	16828	54568	0.73471
rs111563269	9	131381737	A	C	0.0017	0.002	0.0228	0.9302	484680	0.0314237	rs111563269	9	131381737	A	C	0.0019	-0.0418	0.0299	0.1618	262817	0.791021	rs111563269	9	131381737	A	C	0.0015	0.0607	0.0367	0.09802	221863	1.00869	9	130591103	rs10987750	A	G	-0.0160989	0.0144	0.2657	16992	55525	0.575608
rs191671357	9	131504634	T	A	0.0002	-0.0093	0.0761	0.9024	484680	0.0446009	rs191671357	9	131504634	T	A	0.0002	0.1382	0.1062	0.1932	262817	0.713993	rs191671357	9	131504634	T	A	0.0002	-0.197	0.1128	0.08079	221863	1.09264	9	130591537	rs117826776	C	T	-0.014799	0.0153	0.3343	16992	55525	0.475864
rs71497683	9	130994597	T	C	0.0069	-0.0023	0.0129	0.8583	484680	0.0663609	rs71497683	9	130994597	T	C	0.0069	-0.0287	0.0178	0.1062	262817	0.973875	rs71497683	9	130994597	T	C	0.0069	0.0284	0.0195	0.1463	221863	0.834756	9	130592716	rs141032768	C	T	-0.0146975	0.0167	0.378	16992	55525	0.422508
rs556773262	9	130492807	A	G	0.0002	0.0239	0.0906	0.7918	484680	0.101385	rs556773262	9	130492807	A	G	0.0001	-0.1458	0.1298	0.2613	262817	0.582861	rs556773262	9	130492807	A	G	0.0002	0.2514	0.1305	0.05405	221863	1.2672	9	130593593	rs117137328	I	D	-0.00959589	0.0169	0.5702	16992	55525	0.243973
rs3003576	9	130991176	C	A	0.451	0.0112	0.0019	4.52e-09	484680	8.34486	rs3003576	9	130991176	C	A	0.4507	0.0153	0.0026	6.332e-09	262817	8.19846	rs3003576	9	130991176	C	A	0.4514	0.0069	0.0029	0.01624	221863	1.78941	9	130593711	rs149701185	T	C	-0.028204	0.0201	0.1612	16992	55525	0.792635
rs142104080	9	130991325	G	A	0.0017	-0.0004	0.0255	0.9866	484680	0.00585889	rs142104080	9	130991325	G	A	0.0016	-0.0411	0.0351	0.2423	262817	0.615647	rs142104080	9	130991325	G	A	0.0017	0.0707	0.0383	0.06473	221863	1.18889	9	130593768	rs117725674	C	T	-0.107396	0.0446	0.01615	16992	55525	1.79183
rs111378538	9	130573411	C	T	0.0003	-0.0597	0.0589	0.3112	484680	0.50696	rs111378538	9	130573411	C	T	0.0003	-0.1343	0.0823	0.1026	262817	0.988853	rs111378538	9	130573411	C	T	0.0003	0.1237	0.0872	0.156	221863	0.806875	9	130593997	rs148836023	C	G	-0.0113036	0.0165	0.4953	14453	45007	0.305132
rs111948467	9	131503526	T	C	0.0003	-0.0227	0.0622	0.7156	484680	0.14533	rs111948467	9	131503526	T	C	0.0003	0.0891	0.0807	0.2696	262817	0.56928	rs111948467	9	131503526	T	C	0.0003	-0.1897	0.1016	0.06188	221863	1.20845	9	130594064	rs142511536	C	T	-0.0182964	0.0151	0.2257	16992	55525	0.646468
rs117511726	9	131034843	A	C	0.0038	0.0193	0.0159	0.2265	484680	0.644932	rs117511726	9	131034843	A	C	0.0039	-0.0082	0.0217	0.705	262817	0.151811	rs117511726	9	131034843	A	C	0.0037	0.0618	0.0243	0.01091	221863	1.96218	9	130594797	rs36053314	T	C	-0.00989883	0.0431	0.8183	16808	55369	0.0870874
rs143460558	9	131004971	A	G	0.0029	0.0133	0.0175	0.4459	484680	0.350763	rs143460558	9	131004971	A	G	0.0031	-0.0191	0.0232	0.4099	262817	0.387322	rs143460558	9	131004971	A	G	0.0026	0.0583	0.0276	0.03456	221863	1.46143	9	130594862	rs77975270	G	A	-0.0249999	0.0411	0.543	16808	55369	0.2652
rs534825632	9	130938388	C	T	0.0008	-0.0822	0.0368	0.02559	484680	1.59193	rs534825632	9	130938388	C	T	0.0008	-0.0069	0.0495	0.8888	262817	0.051196	rs534825632	9	130938388	C	T	0.0007	-0.1689	0.057	0.003027	221863	2.51899	9	130595116	rs41335344	A	G	-0.0203048	0.0421	0.6303	16808	55369	0.200453
rs553727040	9	130542964	A	C	0.0001	-0.0346	0.0844	0.6815	484680	0.166534	rs553727040	9	130542964	A	C	0.0002	-0.1925	0.1131	0.08873	262817	1.05193	rs553727040	9	130542964	A	C	0.0001	0.1793	0.1314	0.1724	221863	0.763463	9	130595251	rs10987752	T	C	-0.0202027	0.0421	0.6324	16808	55369	0.199008
rs189104045	9	131187373	C	G	0.0004	-0.0141	0.057	0.8048	484680	0.094312	rs189104045	9	131187373	C	G	0.0004	-0.1128	0.0776	0.1462	262817	0.835053	rs189104045	9	131187373	C	G	0.0004	0.1367	0.0867	0.1151	221863	0.938925	9	130596452	rs111472164	D	I	-0.0203966	0.0421	0.6277	16808	55369	0.202248
rs199764560	9	130551007	A	G	0.0002	-0.0273	0.1024	0.7896	484680	0.102593	rs199764560	9	130551007	A	G	0.0002	-0.2271	0.1421	0.11	262817	0.958607	rs199764560	9	130551007	A	G	0.0002	0.2201	0.1528	0.1497	221863	0.824778	9	130596666	rs147505608	G	T	-0.0255024	0.0411	0.5341	16808	55369	0.272377
rs563065588	9	130540150	G	C	0.0002	-0.0761	0.122	0.5326	484680	0.273599	rs563065588	9	130540150	G	C	0.0002	-0.2808	0.1631	0.08517	262817	1.06971	rs563065588	9	130540150	G	C	0.0002	0.2565	0.1905	0.1781	221863	0.749336	9	130598125	rs11792480	A	G	-0.0207028	0.0421	0.6231	16808	55369	0.205442
rs538593363	9	131280759	A	G	0.0016	-0.026	0.0273	0.3409	484680	0.467373	rs538593363	9	131280759	A	G	0.0016	0.0212	0.0373	0.5693	262817	0.244659	rs538593363	9	131280759	A	G	0.0016	-0.0985	0.0416	0.01789	221863	1.74739	9	130598924	rs2417056	A	G	-0.0248974	0.0434	0.5661	16808	55369	0.247107
rs146647004	9	131050637	T	A	0.0036	-0.0092	0.0173	0.5962	484680	0.224608	rs146647004	9	131050637	T	A	0.0036	0.0274	0.0239	0.2519	262817	0.598772	rs146647004	9	131050637	T	A	0.0036	-0.0484	0.0261	0.06369	221863	1.19593	9	130601277	rs11794565	T	G	-0.00979784	0.0133	0.4611	16992	55525	0.336205
rs147818662	9	130495103	T	C	0.0008	0.0365	0.0446	0.4134	484680	0.38363	rs147818662	9	130495103	T	C	0.0008	0.1039	0.061	0.08883	262817	1.05144	rs147818662	9	130495103	T	C	0.0008	-0.0908	0.0675	0.1787	221863	0.747875	9	130601576	rs41476651	G	T	-0.0207028	0.0152	0.1731	16992	55525	0.761703
rs35858597	9	130898122	T	C	0.0088	0.0051	0.0158	0.7471	484680	0.126621	rs35858597	9	130898122	T	C	0.0086	0.0302	0.0221	0.1729	262817	0.762205	rs35858597	9	130898122	T	C	0.009	-0.0386	0.0234	0.09917	221863	1.00362	9	130602124	rs10819311	G	A	-0.0212951	0.0157	0.1737	16992	55525	0.7602
rs566929481	9	130669078	A	G	0.0001	-0.0732	0.1028	0.4761	484680	0.322302	rs566929481	9	130669078	A	G	0.0001	-0.225	0.1328	0.09005	262817	1.04552	rs566929481	9	130669078	A	G	0.0001	0.2337	0.1687	0.1661	221863	0.77963	9	130602230	rs41432051	G	C	-0.0216016	0.042	0.6067	16808	55369	0.217026
rs10124446	9	131391563	A	G	0.0017	0.002	0.023	0.9313	484680	0.0309104	rs10124446	9	131391563	A	G	0.0019	-0.0424	0.03	0.1583	262817	0.800519	rs10124446	9	131391563	A	G	0.0015	0.0595	0.0371	0.1091	221863	0.962175	9	130602408	rs10121110	A	G	-0.0467981	0.0376	0.214	16808	55369	0.669586
rs3814525	9	130890783	C	A	0.1109	0.007	0.003	0.02097	484680	1.6784	rs3814525	9	130890783	C	A	0.1111	0.0133	0.0042	0.001396	262817	2.85511	rs3814525	9	130890783	C	A	0.1107	0	0.0046	0.9951	221863	0.00213327	9	130602783	rs149159901	A	C	-0.0212032	0.0157	0.1757	16992	55525	0.755228
rs10819365	9	130890107	A	G	0.1074	0.0058	0.0031	0.05596	484680	1.25212	rs10819365	9	130890107	A	G	0.1075	0.012	0.0042	0.004281	262817	2.36845	rs10819365	9	130890107	A	G	0.1072	-0.0013	0.0046	0.7843	221863	0.105518	9	130603934	rs76072684	C	T	-0.0101008	0.0134	0.4504	16992	55525	0.346402
rs2016231	9	131013950	T	C	0.0003	-0.0842	0.0585	0.1498	484680	0.824488	rs2016231	9	131013950	T	C	0.0003	0.0388	0.0814	0.6336	262817	0.198185	rs2016231	9	131013950	T	C	0.0003	-0.2152	0.0869	0.01322	221863	1.87877	9	130604510	rs563407740	T	G	-0.00969686	0.0134	0.4668	16992	55525	0.330869
rs140546523	9	131140608	A	G	0.0017	-0.0304	0.0243	0.2105	484680	0.676748	rs140546523	9	131140608	A	G	0.0018	0.004	0.0321	0.9	262817	0.0457575	rs140546523	9	131140608	A	G	0.0015	-0.1029	0.0385	0.007523	221863	2.12361	9	130605113	rs148797940	G	C	-0.0266007	0.0435	0.5417	16808	55369	0.266241
rs186805427	9	131318477	A	G	0.0002	0.1082	0.0717	0.1313	484680	0.881735	rs186805427	9	131318477	A	G	0.0002	0.2499	0.1016	0.01391	262817	1.85667	rs186805427	9	131318477	A	G	0.0002	-0.0606	0.1045	0.562	221863	0.250264	9	130605385	rs11545664	C	G	-0.0213973	0.0157	0.1713	16992	55525	0.766243
rs184933742	9	131102003	A	G	0.0012	-0.004	0.0303	0.8945	484680	0.0484197	rs184933742	9	131102003	A	G	0.0013	0.0491	0.041	0.2307	262817	0.636952	rs184933742	9	131102003	A	G	0.0012	-0.0828	0.0464	0.07458	221863	1.12738	9	130605739	rs11789912	T	G	-0.0212032	0.0157	0.176	16992	55525	0.754487
rs149093749	9	130652947	T	C	0.0001	-0.0049	0.1185	0.9672	484680	0.0144837	rs149093749	9	130652947	T	C	0.0001	0.1835	0.1646	0.2651	262817	0.57659	rs149093749	9	130652947	T	C	0.0001	-0.3306	0.1765	0.06104	221863	1.21439	9	130605967	rs34864592	I	D	-0.0164953	0.0163	0.31	16992	55525	0.508638
rs57561786	9	130941134	A	G	0.0001	-0.1562	0.1205	0.1949	484680	0.710188	rs57561786	9	130941134	A	G	0.0001	-0.3546	0.1573	0.02417	262817	1.61672	rs57561786	9	130941134	A	G	0.0001	0.1786	0.1948	0.3593	221863	0.444543	9	130606780	rs112689947	T	G	-0.0226956	0.0178	0.2014	16992	55525	0.695941
rs114244970	9	131390840	A	G	0.0017	0.002	0.0229	0.9303	484680	0.031377	rs114244970	9	131390840	A	G	0.0019	-0.0418	0.03	0.1633	262817	0.787014	rs114244970	9	131390840	A	G	0.0015	0.0593	0.0368	0.1073	221863	0.9694	9	130606997	rs141664673	A	G	-0.0208049	0.0152	0.169	16992	55525	0.772113
rs1891408	9	130860086	C	T	0.1246	0.005	0.0026	0.05529	718469	1.25735	rs1891408	9	130860086	C	T	0.1249	0.0098	0.0035	0.005266	394814	2.27852	rs1891408	9	130860086	C	T	0.125	-0.0012	0.0038	0.7495	326366	0.125228	9	130607359	rs41492548	G	A	-0.0208049	0.0152	0.1689	16992	55525	0.77237
rs117593259	9	130566277	T	G	0.0019	0.0361	0.0245	0.1416	484680	0.848937	rs117593259	9	130566277	T	G	0.0019	0.076	0.0334	0.02308	262817	1.63676	rs117593259	9	130566277	T	G	0.0019	-0.0307	0.0374	0.4119	221863	0.385208	9	130607518	rs11789185	T	C	-0.025995	0.0432	0.5481	16808	55369	0.26114
rs139164001	9	130545248	A	G	0.0003	0.0161	0.0608	0.7911	484680	0.101769	rs139164001	9	130545248	A	G	0.0003	-0.0882	0.083	0.2878	262817	0.540909	rs139164001	9	130545248	A	G	0.0003	0.1759	0.0925	0.05716	221863	1.24291	9	130607712	rs12551892	G	A	-0.0211011	0.0156	0.178	16992	55525	0.74958
rs78350185	9	130904533	A	G	0.0004	-0.0137	0.0559	0.8064	484680	0.0934495	rs78350185	9	130904533	A	G	0.0004	0.0929	0.0746	0.2127	262817	0.672233	rs78350185	9	130904533	A	G	0.0003	-0.1513	0.0876	0.08394	221863	1.07603	9	130608132	rs10760506	D	I	-0.0124978	0.0168	0.4582	16679	54635	0.338945
rs115707377	9	130556190	A	T	0.0036	-0.0048	0.0162	0.7662	484680	0.115658	rs115707377	9	130556190	A	T	0.0036	0.0273	0.0222	0.2181	262817	0.661344	rs115707377	9	130556190	A	T	0.0036	-0.0427	0.0244	0.08013	221863	1.0962	9	130608296	rs10819312	G	C	-0.00999983	0.0134	0.4576	16992	55525	0.339514
rs191585414	9	131125254	A	G	0.0001	-0.1567	0.0817	0.05513	484680	1.25861	rs191585414	9	131125254	A	G	0.0001	0.0365	0.1179	0.7568	262817	0.121019	rs191585414	9	131125254	A	G	0.0002	-0.3155	0.1169	0.006953	221863	2.15783	9	130608538	rs41475247	C	T	-0.0208049	0.0151	0.1692	16992	55525	0.7716
rs147611950	9	130934729	A	G	0.0004	0.0041	0.0547	0.9407	484680	0.0265489	rs147611950	9	130934729	A	G	0.0004	-0.1051	0.0758	0.1656	262817	0.78094	rs147611950	9	130934729	A	G	0.0004	0.1313	0.0818	0.1085	221863	0.96457	9	130608946	rs41381344	C	A	-0.0208049	0.0151	0.1696	16992	55525	0.770574
rs62585395	9	130892334	T	C	0.1133	0.0071	0.003	0.01921	484680	1.71647	rs62585395	9	130892334	T	C	0.1135	0.0136	0.0042	0.001129	262817	2.94731	rs62585395	9	130892334	T	C	0.113	0.0004	0.0046	0.9237	221863	0.0344691	9	130609748	rs13290240	T	C	-0.0209989	0.0152	0.1653	16992	55525	0.781727
rs116184330	9	130904582	G	T	0.0003	-0.035	0.0598	0.5582	484680	0.25321	rs116184330	9	130904582	G	T	0.0003	0.0775	0.0802	0.3343	262817	0.475864	rs116184330	9	130904582	G	T	0.0003	-0.1824	0.0928	0.04936	221863	1.30662	9	130610015	rs4837187	A	G	-0.023197	0.042	0.5805	16808	55369	0.236198
rs560135135	9	130542620	C	T	0.0001	-0.1592	0.1386	0.2506	484680	0.601019	rs560135135	9	130542620	C	T	0.0001	-0.4506	0.202	0.0257	262817	1.59007	rs560135135	9	130542620	C	T	0.0001	0.1462	0.1964	0.4567	221863	0.340369	9	130610725	rs41422444	T	A	-0.0220002	0.0166	0.1857	16992	55525	0.731188
rs148042210	9	130834337	C	A	0.0043	0.0075	0.0159	0.6358	484680	0.196679	rs148042210	9	130834337	C	A	0.0043	0.0359	0.0218	0.09942	262817	1.00253	rs148042210	9	130834337	C	A	0.0043	-0.0326	0.0239	0.1728	221863	0.762456	9	130611379	rs10760507	C	T	-0.0208049	0.0151	0.1699	16992	55525	0.769807
rs536947600	9	131048543	T	C	0.0003	-0.0741	0.0632	0.2406	484680	0.618704	rs536947600	9	131048543	T	C	0.0003	-0.2112	0.0915	0.02093	262817	1.67923	rs536947600	9	131048543	T	C	0.0003	0.0606	0.0901	0.5012	221863	0.299989	9	130611523	rs10987756	G	A	-0.0208049	0.0151	0.1682	16992	55525	0.774174
rs145981474	9	130531803	T	C	0.0005	-0.0033	0.044	0.9409	484680	0.0264565	rs145981474	9	130531803	T	C	0.0005	-0.0656	0.0586	0.263	262817	0.580044	rs145981474	9	130531803	T	C	0.0005	0.1256	0.0689	0.06841	221863	1.16488	9	130611905	rs1998923	C	A	-0.0212951	0.0151	0.1575	16992	55525	0.802719
rs145103245	9	130983568	G	C	0.003	0.0111	0.0172	0.5181	484680	0.285586	rs145103245	9	130983568	G	C	0.0032	-0.0212	0.0228	0.3522	262817	0.453211	rs145103245	9	130983568	G	C	0.0027	0.0539	0.0273	0.04816	221863	1.31731	9	130612218	rs12379490	C	A	-0.0208049	0.0151	0.1681	16992	55525	0.774432
rs117443934	9	130997277	A	G	0.0145	-0.0058	0.0082	0.4764	484680	0.322028	rs117443934	9	130997277	A	G	0.0143	0.0093	0.0113	0.4133	262817	0.383735	rs117443934	9	130997277	A	G	0.0147	-0.0258	0.0122	0.03441	221863	1.46332	9	130612383	rs4836585	C	T	-0.0103029	0.0134	0.4433	16992	55525	0.353302
rs75269823	9	131382181	A	G	0.0018	0.004	0.0227	0.8607	484680	0.0651482	rs75269823	9	131382181	A	G	0.0019	-0.0383	0.0297	0.1977	262817	0.703993	rs75269823	9	131382181	A	G	0.0016	0.061	0.0365	0.09474	221863	1.02347	9	130612459	rs41421145	C	T	-0.005103	0.0278	0.8533	14773	46521	0.0688983
rs541706369	9	131417666	A	T	0.0021	0.0086	0.0247	0.7273	484680	0.138286	rs541706369	9	131417666	A	T	0.0021	0.0484	0.0342	0.1567	262817	0.804931	rs541706369	9	131417666	A	T	0.0021	-0.0578	0.037	0.1184	221863	0.926648	9	130612665	rs12156525	A	G	-0.0278955	0.0431	0.5179	16808	55369	0.285754
rs113061832	9	131038391	A	C	0.0002	-0.1193	0.0724	0.09911	484680	1.00388	rs113061832	9	131038391	A	C	0.0002	0.0284	0.1013	0.7789	262817	0.108518	rs113061832	9	131038391	A	C	0.0002	-0.2818	0.1069	0.008373	221863	2.07712	9	130613384	rs41337148	G	A	0.0208021	0.0151	0.1692	16992	55525	0.7716
rs74823079	9	131124828	A	G	0.0009	-0.0688	0.0313	0.02825	484680	1.54898	rs74823079	9	131124828	A	G	0.001	-0.0323	0.0403	0.4233	262817	0.373352	rs74823079	9	131124828	A	G	0.0008	-0.1706	0.0519	0.001013	221863	2.99439	9	130614356	rs41356253	T	C	0.00689617	0.016	0.6688	16992	55525	0.174704
rs554789995	9	130458460	G	A	0.0008	-0.0811	0.0338	0.01635	484680	1.78648	rs554789995	9	130458460	G	A	0.0007	-0.0025	0.0494	0.9593	262817	0.0180456	rs554789995	9	130458460	G	A	0.0009	-0.1471	0.0478	0.002083	221863	2.68131	9	130614905	rs10819313	T	G	0.00679685	0.016	0.6703	16992	55525	0.173731
rs75433770	9	131133165	A	G	0.0018	-0.0253	0.023	0.27	484680	0.568636	rs75433770	9	131133165	A	G	0.0019	0.0047	0.0304	0.8775	262817	0.0567529	rs75433770	9	131133165	A	G	0.0017	-0.0948	0.0363	0.009016	221863	2.04499	9	130614912	rs4837192	A	G	0.0213015	0.0151	0.1566	16992	55525	0.805208
rs41313867	9	131071856	G	C	0.0038	0.0178	0.0159	0.262	484680	0.581699	rs41313867	9	131071856	G	C	0.0038	-0.0095	0.0217	0.6615	262817	0.17947	rs41313867	9	131071856	G	C	0.0037	0.0588	0.0242	0.01486	221863	1.82798	9	130615751	rs10115613	C	G	0.0213015	0.0151	0.1576	16992	55525	0.802444
rs565885082	9	131451135	G	C	0.0003	0.0226	0.0607	0.7093	484680	0.14917	rs565885082	9	131451135	G	C	0.0003	-0.0807	0.0835	0.3339	262817	0.476384	rs565885082	9	131451135	G	C	0.0003	0.1789	0.0914	0.0502	221863	1.2993	9	130616099	rs41421744	T	G	-0.0701972	0.0821	0.3921	10771	37867	0.406603
rs114836933	9	130791139	T	C	0.0004	-0.0577	0.0541	0.286	484680	0.543634	rs114836933	9	130791139	T	C	0.0004	-0.1193	0.0732	0.1029	262817	0.987585	rs114836933	9	130791139	T	C	0.0004	0.1131	0.0833	0.1744	221863	0.758454	9	130616139	rs41328849	D	I	0.017496	0.0157	0.2648	16992	55525	0.577082
rs117772710	9	131146267	A	G	0.0018	-0.0206	0.0228	0.3678	484680	0.434388	rs117772710	9	131146267	A	G	0.0019	0.0098	0.0302	0.7462	262817	0.127145	rs117772710	9	131146267	A	G	0.0017	-0.0888	0.0361	0.01385	221863	1.85855	9	130616621	rs35400405	G	C	-0.0297996	0.0431	0.4898	16808	55369	0.309981
rs143438780	9	130655083	T	C	0.0008	-0.0359	0.0367	0.3275	484680	0.484789	rs143438780	9	130655083	T	C	0.0008	0.0331	0.0505	0.5127	262817	0.290137	rs143438780	9	130655083	T	C	0.0008	-0.1236	0.0552	0.02503	221863	1.60154	9	130617585	rs45514697	G	C	0.00669752	0.016	0.6777	16992	55525	0.168963
rs143776517	9	130914562	G	C	0.0003	-0.1087	0.0852	0.2019	484680	0.694864	rs143776517	9	130914562	G	C	0.0003	0.03	0.1187	0.8003	262817	0.0967472	rs143776517	9	130914562	G	C	0.0003	-0.3333	0.1265	0.008407	221863	2.07536	9	130617718	rs10987758	G	A	0.0205964	0.0156	0.1867	16992	55525	0.728856
rs557742996	9	131052934	A	G	0.0001	-0.1782	0.1198	0.137	484680	0.863279	rs557742996	9	131052934	A	G	0.0002	-0.3712	0.1553	0.01685	262817	1.7734	rs557742996	9	131052934	A	G	0.0001	0.152	0.1957	0.4374	221863	0.359121	9	130618107	rs41391046	T	A	0.0213994	0.015	0.154	16992	55525	0.812479
rs566360235	9	131194862	C	G	0.0011	-0.0281	0.0368	0.4451	484680	0.351542	rs566360235	9	131194862	C	G	0.0011	0.0365	0.0505	0.4689	262817	0.32892	rs566360235	9	131194862	C	G	0.0011	-0.1209	0.0557	0.03017	221863	1.52042	9	130618377	rs10987759	A	G	-0.024098	0.0422	0.5688	16808	55369	0.24504
rs552353788	9	131222245	T	G	0.0003	0.0351	0.0636	0.581	484680	0.235824	rs552353788	9	131222245	T	G	0.0003	-0.0673	0.0872	0.4401	262817	0.356449	rs552353788	9	131222245	T	G	0.0003	0.2043	0.0961	0.03342	221863	1.47599	9	130619583	rs57160067	A	G	-0.0299954	0.043	0.4856	16808	55369	0.313721
rs552411308	9	131252285	C	T	0.0002	0.0288	0.079	0.7156	484680	0.14533	rs552411308	9	131252285	C	T	0.0002	-0.1037	0.1102	0.3469	262817	0.459796	rs552411308	9	131252285	C	T	0.0002	0.2327	0.117	0.04671	221863	1.33059	9	130619593	rs58104630	G	A	0.0106036	0.0135	0.4296	16992	55525	0.366936
rs41483150	9	130576512	C	A	0.0036	-0.0109	0.016	0.4944	484680	0.305922	rs41483150	9	130576512	C	A	0.0036	0.022	0.022	0.3173	262817	0.49853	rs41483150	9	130576512	C	A	0.0037	-0.0461	0.024	0.0549	221863	1.26043	9	130619637	rs7865146	C	T	0.0213994	0.015	0.1533	16992	55525	0.814458
rs144664288	9	131150505	G	A	0.0001	0.0455	0.113	0.6872	484680	0.162917	rs144664288	9	131150505	G	A	0.0002	0.1911	0.1454	0.1888	262817	0.723998	rs144664288	9	131150505	G	A	0.0001	-0.304	0.1869	0.1038	221863	0.983803	9	130619641	rs530625296	G	A	-0.033805	0.0419	0.4203	16808	55369	0.376441
rs78924945	9	130565706	G	C	0.0019	0.0364	0.025	0.1461	484680	0.83535	rs78924945	9	130565706	G	C	0.0019	0.0759	0.0341	0.02602	262817	1.58469	rs78924945	9	130565706	G	C	0.0018	-0.0311	0.0382	0.4152	221863	0.381743	9	130619813	rs77624769	I	D	-0.0309954	0.043	0.4702	16808	55369	0.327717
rs559778386	9	130480182	T	C	0.0003	-0.0886	0.0764	0.2462	484680	0.608712	rs559778386	9	130480182	T	C	0.0003	-0.1999	0.1023	0.05072	262817	1.29482	rs559778386	9	130480182	T	C	0.0003	0.1282	0.1192	0.2821	221863	0.549597	9	130620673	rs77053839	D	I	0.0209001	0.015	0.1651	16992	55525	0.782253
rs4836607	9	130876356	G	A	0.1694	0.0066	0.0023	0.00497	717616	2.30364	rs4836607	9	130876356	G	A	0.1705	0.0109	0.0032	0.0005984	394371	3.22301	rs4836607	9	130876356	G	A	0.1703	0.001	0.0035	0.7831	325956	0.106183	9	130620902	rs114230642	A	G	-0.0310986	0.043	0.4688	16808	55369	0.329012
rs149540623	9	130553994	T	C	0.0004	0.0045	0.05	0.9282	484680	0.0323584	rs149540623	9	130553994	T	C	0.0004	-0.0519	0.0693	0.454	262817	0.342944	rs149540623	9	130553994	T	C	0.0004	0.1605	0.0746	0.03147	221863	1.5021	9	130621024	rs10987760	T	C	0.0218985	0.015	0.1447	16992	55525	0.839531
rs192124715	9	131455521	G	A	0.0002	-0.0194	0.0731	0.7904	484680	0.102153	rs192124715	9	131455521	G	A	0.0002	0.071	0.0956	0.458	262817	0.339135	rs192124715	9	131455521	G	A	0.0002	-0.2452	0.1177	0.03722	221863	1.42922	9	130621422	rs149116746	G	A	-0.0316042	0.0429	0.4618	16808	55369	0.335546
rs78968736	9	130840637	G	A	0.0012	-0.0052	0.0352	0.8823	484680	0.0543837	rs78968736	9	130840637	G	A	0.0013	0.0393	0.0461	0.3938	262817	0.404724	rs78968736	9	130840637	G	A	0.0011	-0.1125	0.0565	0.0467	221863	1.33068	9	130622305	rs139964303	T	C	-0.0316042	0.0429	0.4618	16808	55369	0.335546
rs112336508	9	131215208	G	A	0.002	0.0134	0.0213	0.5284	484680	0.277037	rs112336508	9	131215208	G	A	0.0022	-0.0266	0.028	0.3431	262817	0.464579	rs112336508	9	131215208	G	A	0.0018	0.0649	0.0339	0.05515	221863	1.25845	9	130622439	rs12000749	A	G	0.00679685	0.016	0.6692	16992	55525	0.174444
rs78884421	9	131066591	A	G	0.0312	-0.0076	0.0055	0.1661	484680	0.77963	rs78884421	9	131066591	A	G	0.0311	0.001	0.0076	0.8912	262817	0.0500248	rs78884421	9	131066591	A	G	0.0312	-0.0224	0.0083	0.006922	221863	2.15977	9	130622540	rs7020232	C	G	-0.0316971	0.0429	0.4601	16808	55369	0.337148
rs143166100	9	131370267	G	C	0.0007	0.0602	0.0429	0.1612	484680	0.792635	rs143166100	9	131370267	G	C	0.0007	0.131	0.0596	0.02804	262817	1.55222	rs143166100	9	131370267	G	C	0.0007	-0.0508	0.064	0.427	221863	0.369572	9	130622628	rs10987761	T	A	0.0200967	0.0154	0.1926	16992	55525	0.715344
rs146406949	9	131120870	A	G	0.0009	-0.0641	0.0314	0.04114	484680	1.38574	rs146406949	9	131120870	A	G	0.001	-0.0291	0.0402	0.4697	262817	0.328179	rs146406949	9	131120870	A	G	0.0008	-0.1662	0.0523	0.001502	221863	2.82333	9	130622946	rs4837197	C	T	0.0213994	0.0155	0.168	16992	55525	0.774691
rs117317453	9	131090023	A	G	0.018	-0.0229	0.0077	0.002793	484680	2.55393	rs117317453	9	131090023	A	G	0.0179	-0.0122	0.0106	0.2498	262817	0.602408	rs117317453	9	131090023	A	G	0.018	-0.0447	0.0115	0.0001024	221863	3.9897	9	130624723	rs1537034	A	G	0.0222995	0.0192	0.2454	16992	55525	0.610125
rs138265916	9	130990601	T	C	0.0007	-0.0897	0.037	0.01527	484680	1.81616	rs138265916	9	130990601	T	C	0.0008	-0.0462	0.0474	0.3294	262817	0.482276	rs138265916	9	130990601	T	C	0.0006	-0.2077	0.0616	0.000741	221863	3.13018	9	130625122	rs1887266	I	D	-0.0319035	0.0429	0.457	16808	55369	0.340084
rs147562038	9	130585233	T	C	0.0005	0.0297	0.0547	0.5868	484680	0.23151	rs147562038	9	130585233	T	C	0.0006	0.1048	0.0681	0.1237	262817	0.90763	rs147562038	9	130585233	T	C	0.0004	-0.1392	0.0957	0.1458	221863	0.836242	9	130626151	rs72616670	T	G	0.0225049	0.015	0.1335	16992	55525	0.874519
rs78236577	9	131156213	C	T	0.0018	-0.0208	0.0229	0.3632	484680	0.439854	rs78236577	9	131156213	C	T	0.0019	0.0092	0.0304	0.7627	262817	0.117646	rs78236577	9	131156213	C	T	0.0017	-0.0888	0.0362	0.01415	221863	1.84924	9	130626378	rs138290790	I	D	-0.0319965	0.0429	0.4561	16808	55369	0.34094
rs147245114	9	130954982	T	C	0.0001	-0.1171	0.0896	0.1912	484680	0.718512	rs147245114	9	130954982	T	C	0.0001	0.0389	0.1221	0.7497	262817	0.125112	rs147245114	9	130954982	T	C	0.0001	-0.3408	0.1366	0.0126	221863	1.89963	9	130627733	rs73669433	G	T	-0.0319965	0.043	0.4559	16808	55369	0.34113
rs146186513	9	131038324	G	A	0.0122	0.0037	0.01	0.7113	484680	0.147947	rs146186513	9	131038324	G	A	0.0121	0.0203	0.0137	0.1394	262817	0.855737	rs146186513	9	131038324	G	A	0.0122	-0.0218	0.015	0.1448	221863	0.839231	9	130627752	rs116977475	I	D	0.0248975	0.0154	0.1051	16992	55525	0.978397
rs28372770	9	131132706	A	G	0.0018	-0.025	0.023	0.2761	484680	0.558934	rs28372770	9	131132706	A	G	0.0019	0.0047	0.0304	0.8761	262817	0.0574463	rs28372770	9	131132706	A	G	0.0017	-0.0933	0.0363	0.01015	221863	1.99353	9	130628331	rs5900773	C	A	-0.0319965	0.0429	0.4558	16808	55369	0.341226
rs190621052	9	131222555	T	C	0.0001	0.1753	0.0991	0.07695	484680	1.11379	rs190621052	9	131222555	T	C	0.0001	0.3733	0.1365	0.006241	262817	2.20475	rs190621052	9	131222555	T	C	0.0001	-0.0447	0.1491	0.7643	221863	0.116736	9	130628357	rs147192664	T	C	-0.032203	0.0429	0.4535	16808	55369	0.343423
rs117917277	9	131143100	G	T	0.0018	-0.0211	0.0228	0.3543	484680	0.450629	rs117917277	9	131143100	G	T	0.0019	0.0089	0.0302	0.7691	262817	0.114017	rs117917277	9	131143100	G	T	0.0017	-0.0884	0.0361	0.01422	221863	1.8471	9	130628378	rs141815495	T	C	-0.0886017	0.0584	0.1295	13793	48418	0.88773
rs77646215	9	131147079	T	C	0.0018	-0.0211	0.0228	0.3557	484680	0.448916	rs77646215	9	131147079	T	C	0.0019	0.0089	0.0302	0.7673	262817	0.115035	rs77646215	9	131147079	T	C	0.0017	-0.0884	0.0361	0.01431	221863	1.84436	9	130628415	rs577754102	C	T	-0.032203	0.0429	0.4538	16808	55369	0.343136
rs117923569	9	130774278	C	T	0.004	-0.004	0.0159	0.8025	484680	0.095555	rs117923569	9	130774278	C	T	0.0041	-0.0286	0.0217	0.1861	262817	0.730254	rs117923569	9	130774278	C	T	0.0039	0.0387	0.0243	0.1116	221863	0.952336	9	130628421	.	G	T	-0.032203	0.0429	0.4535	16808	55369	0.343423
rs150891208	9	131378960	T	C	0.0008	0.0026	0.0368	0.9433	484680	0.0253502	rs150891208	9	131378960	T	C	0.0008	0.074	0.0501	0.1392	262817	0.856361	rs150891208	9	131378960	T	C	0.0007	-0.0812	0.056	0.1472	221863	0.832092	9	130628500	rs72752884	G	A	-0.032203	0.0429	0.4529	16808	55369	0.343998
rs117343444	9	130993776	A	G	0.0008	-0.0954	0.0355	0.007278	484680	2.13799	rs117343444	9	130993776	A	G	0.0009	-0.0558	0.0456	0.2213	262817	0.655019	rs117343444	9	130993776	A	G	0.0007	-0.2098	0.059	0.0003753	221863	3.42562	9	130628501	rs368421126	T	C	-0.0320997	0.0428	0.4528	16808	55369	0.344094
rs2240947	9	131146007	T	C	0.0018	-0.019	0.0228	0.4055	484680	0.392009	rs2240947	9	131146007	T	C	0.002	0.011	0.0302	0.7153	262817	0.145512	rs2240947	9	131146007	T	C	0.0017	-0.0862	0.0361	0.01682	221863	1.77417	9	130628504	rs72752885	A	G	0.0228959	0.015	0.1259	16992	55525	0.899974
rs141507509	9	131258985	A	G	0.0451	-0.0011	0.005	0.8277	484680	0.082127	rs141507509	9	131258985	A	G	0.0451	0.0076	0.0068	0.2626	262817	0.580705	rs141507509	9	131258985	A	G	0.0451	-0.0133	0.0075	0.07687	221863	1.11424	9	130628524	rs67145503	C	G	-0.0322959	0.0428	0.4501	16808	55369	0.346691
rs111483204	9	131088553	G	C	0.0001	0.0032	0.0997	0.9743	484680	0.0113073	rs111483204	9	131088553	G	C	0.0001	0.1928	0.1319	0.1439	262817	0.841939	rs111483204	9	131088553	G	C	0.0001	-0.2319	0.1579	0.1418	221863	0.848324	9	130628530	rs79267307	D	I	0.0219963	0.0155	0.1566	16992	55525	0.805208
rs377007087	9	131180862	G	T	0.0003	-0.0278	0.0596	0.6412	484680	0.193006	rs377007087	9	131180862	G	T	0.0004	0.0256	0.0762	0.7375	262817	0.132238	rs377007087	9	131180862	G	T	0.0003	-0.2325	0.0993	0.01927	221863	1.71512	9	130628618	rs66510043	A	C	-0.0323992	0.0428	0.4498	16808	55369	0.346981
rs140869468	9	131065423	T	C	0.0138	0.0082	0.0094	0.3828	484680	0.417028	rs140869468	9	131065423	T	C	0.0138	0.0238	0.0129	0.06566	262817	1.1827	rs140869468	9	131065423	T	C	0.0138	-0.0156	0.0141	0.2704	221863	0.567993	9	130628665	rs67496792	G	A	-0.0303974	0.0411	0.459	16808	55369	0.338187
rs574954259	9	131337255	A	G	0.0013	-0.0551	0.0286	0.05415	484680	1.2664	rs574954259	9	131337255	A	G	0.0014	-0.1004	0.0387	0.009494	262817	2.02255	rs574954259	9	131337255	A	G	0.0013	0.0202	0.0439	0.6456	221863	0.190036	9	130628731	rs73669434	I	D	0.0171029	0.015	0.2541	16992	55525	0.594995
rs556181860	9	131440826	T	C	0.0019	0.0032	0.0252	0.8982	484680	0.0466269	rs556181860	9	131440826	T	C	0.0019	0.0477	0.0346	0.1682	262817	0.774174	rs556181860	9	131440826	T	C	0.0019	-0.0582	0.038	0.125	221863	0.90309	9	130629139	rs913987	T	C	-0.0307995	0.0411	0.454	16808	55369	0.342944
rs148364491	9	130492624	A	G	0.0004	-0.043	0.0499	0.389	484680	0.41005	rs148364491	9	130492624	A	G	0.0004	-0.1146	0.0668	0.08649	262817	1.06303	rs148364491	9	130492624	A	G	0.0003	0.0968	0.0779	0.2137	221863	0.670195	9	130629365	rs10987762	A	C	0.0228959	0.0155	0.1405	16992	55525	0.852324
rs150040512	9	131121019	T	C	0.0009	-0.0651	0.0314	0.03831	484680	1.41669	rs150040512	9	131121019	T	C	0.001	-0.0302	0.0402	0.4531	262817	0.343806	rs150040512	9	131121019	T	C	0.0008	-0.1662	0.0524	0.001511	221863	2.82074	9	130629527	rs2249308	A	G	-0.026498	0.0427	0.5344	16808	55369	0.272134
rs558038757	9	130906869	T	C	0.0003	-0.145	0.0822	0.07758	484680	1.11025	rs558038757	9	130906869	T	C	0.0003	-0.2833	0.1167	0.01518	262817	1.81873	rs558038757	9	130906869	T	C	0.0003	0.0605	0.1195	0.6125	221863	0.212894	9	130629582	rs10987763	T	C	-0.0464	0.0855	0.587	10203	32188	0.231362
rs115291246	9	130906482	T	C	0.0003	-0.0319	0.0614	0.6026	484680	0.219971	rs115291246	9	130906482	T	C	0.0003	0.0827	0.0825	0.3165	262817	0.499626	rs115291246	9	130906482	T	C	0.0003	-0.1764	0.0951	0.06357	221863	1.19675	9	130629693	rs55880338	G	A	0.0121953	0.0135	0.3669	16992	55525	0.435452
rs74974217	9	130736726	C	T	0.0002	-0.0099	0.0837	0.9059	484680	0.0429197	rs74974217	9	130736726	C	T	0.0002	0.102	0.1035	0.3245	262817	0.488785	rs74974217	9	130736726	C	T	0.0002	-0.2708	0.1488	0.06871	221863	1.16298	9	130630233	rs4226	G	A	0.0231988	0.0155	0.1332	16992	55525	0.875496
rs144127518	9	131500667	A	T	0.0361	-0.0052	0.0051	0.3129	484680	0.504594	rs144127518	9	131500667	A	T	0.0361	0.0039	0.007	0.5756	262817	0.239879	rs144127518	9	131500667	A	T	0.0361	-0.0175	0.0077	0.02329	221863	1.63283	9	130630430	rs6478799	G	C	-0.0267958	0.0427	0.5302	16808	55369	0.27556
rs73669905	9	131157396	G	A	0.0021	-0.0179	0.0213	0.4001	484680	0.397831	rs73669905	9	131157396	G	A	0.0023	0.0087	0.0282	0.7573	262817	0.120732	rs73669905	9	131157396	G	A	0.002	-0.0815	0.0337	0.0156	221863	1.80688	9	130630749	rs8192462	G	C	0.0227004	0.015	0.1292	16992	55525	0.888737
rs144150761	9	130992116	C	T	0.0032	0.0075	0.0165	0.6505	484680	0.186753	rs144150761	9	130992116	C	T	0.0035	-0.0219	0.022	0.3186	262817	0.496754	rs144150761	9	130992116	C	T	0.003	0.048	0.026	0.06511	221863	1.18635	9	130631890	rs116313129	C	A	-0.0263953	0.0427	0.5356	16808	55369	0.271159
rs188202081	9	130716782	G	A	0.0017	-0.044	0.0243	0.07003	484680	1.15472	rs188202081	9	130716782	G	A	0.0016	0.0042	0.0341	0.9019	262817	0.0448416	rs188202081	9	130716782	G	A	0.0018	-0.0971	0.0357	0.006445	221863	2.19078	9	130632827	rs57275097	G	C	-0.027402	0.0428	0.5216	16808	55369	0.282662
rs139206044	9	131102208	A	G	0.0089	0.0101	0.0108	0.3456	484680	0.461426	rs139206044	9	131102208	A	G	0.0088	-0.0094	0.0149	0.5284	262817	0.277037	rs139206044	9	131102208	A	G	0.0089	0.0356	0.0161	0.02721	221863	1.56527	9	130633433	rs1556246	C	T	0.0231011	0.0155	0.1372	16992	55525	0.862646
rs113355018	9	130483542	C	G	0.0018	-0.0201	0.0225	0.3733	484680	0.427942	rs113355018	9	130483542	C	G	0.0019	-0.0493	0.0303	0.1043	262817	0.981716	rs113355018	9	130483542	C	G	0.0017	0.0453	0.0348	0.1935	221863	0.713319	9	130633899	rs743540	A	G	-0.0978003	0.0355	0.005823	16992	55525	2.23485
rs35361220	9	130880995	G	A	0.1269	0.0053	0.0029	0.06408	484680	1.19328	rs35361220	9	130880995	G	A	0.1273	0.0106	0.0039	0.006735	262817	2.17166	rs35361220	9	130880995	G	A	0.1264	-0.0013	0.0043	0.7624	221863	0.117817	9	130633904	rs743539	C	T	0.0232965	0.0155	0.1337	16992	55525	0.873869
rs557663445	9	130770488	T	A	0.0001	-0.0331	0.097	0.7331	484680	0.134837	rs557663445	9	130770488	T	A	0.0002	-0.1851	0.1301	0.1548	262817	0.810229	rs557663445	9	130770488	T	A	0.0001	0.223	0.1507	0.1388	221863	0.857611	9	130634944	rs743537	D	I	0.0111971	0.0155	0.4674	16992	55525	0.330311
rs41377445	9	130613729	A	C	0.0004	-0.0471	0.0494	0.3403	484680	0.468138	rs41377445	9	130613729	A	C	0.0004	-0.1193	0.0663	0.07204	262817	1.14243	rs41377445	9	130613729	A	C	0.0004	0.0883	0.0766	0.2492	221863	0.603452	9	130635937	rs968463	C	G	0.0232965	0.0156	0.1342	16992	55525	0.872247
rs528884971	9	131473031	C	A	0.0002	-0.0258	0.0757	0.7333	484680	0.134718	rs528884971	9	131473031	C	A	0.0002	-0.1821	0.1089	0.0945	262817	1.02457	rs528884971	9	131473031	C	A	0.0002	0.1332	0.1087	0.2203	221863	0.656986	9	130636135	rs72616671	T	C	0.0232965	0.0156	0.1338	16992	55525	0.873544
rs73626578	9	131494340	A	G	0.0363	-0.0059	0.0051	0.245	484680	0.610834	rs73626578	9	131494340	A	G	0.0363	0.003	0.007	0.6644	262817	0.17757	rs73626578	9	131494340	A	G	0.0364	-0.0183	0.0077	0.01707	221863	1.76777	9	130636413	rs114313235	T	C	0.023404	0.015	0.1186	16992	55525	0.925915
rs141545611	9	130730776	A	G	0.0003	0.0021	0.0675	0.9751	484680	0.0109508	rs141545611	9	130730776	A	G	0.0003	0.0809	0.09	0.3682	262817	0.433916	rs141545611	9	130730776	A	G	0.0003	-0.2031	0.1057	0.05452	221863	1.26344	9	130637230	rs11288755	G	C	-0.0282966	0.0427	0.5069	16808	55369	0.295078
rs59747342	9	131011647	A	G	0.0043	0.035	0.0138	0.01103	484680	1.95742	rs59747342	9	131011647	A	G	0.0046	0.0111	0.0183	0.5429	262817	0.26528	rs59747342	9	131011647	A	G	0.0039	0.069	0.0216	0.001436	221863	2.84285	9	130637301	rs1009935	G	A	0.00669752	0.0166	0.6873	16992	55525	0.162854
rs181961173	9	131116305	G	A	0.0002	0.0627	0.0778	0.4198	484680	0.376958	rs181961173	9	131116305	G	A	0.0002	0.1499	0.1034	0.1472	262817	0.832092	rs181961173	9	131116305	G	A	0.0002	-0.1776	0.1223	0.1462	221863	0.835053	9	130638467	rs1005362	G	A	0.023404	0.0156	0.133	16992	55525	0.876148
rs140912849	9	130970185	T	G	0.0076	0.0075	0.0125	0.549	484680	0.260428	rs140912849	9	130970185	T	G	0.0075	0.0303	0.0172	0.07887	262817	1.10309	rs140912849	9	130970185	T	G	0.0076	-0.0218	0.0188	0.2454	221863	0.610125	9	130641085	rs78181560	T	C	0.023404	0.0156	0.1334	16992	55525	0.874844
rs140481562	9	131107439	T	G	0.0006	-0.0408	0.0391	0.2966	484680	0.527829	rs140481562	9	131107439	T	G	0.0005	0.0371	0.0566	0.5121	262817	0.290645	rs140481562	9	131107439	T	G	0.0007	-0.1253	0.0558	0.0249	221863	1.6038	9	130641281	rs145582459	T	G	0.0235017	0.0156	0.1316	16992	55525	0.880744
rs144368914	9	130842587	T	C	0.0015	0.0246	0.025	0.3251	484680	0.487983	rs144368914	9	130842587	T	C	0.0016	-0.0147	0.0334	0.6587	262817	0.181312	rs144368914	9	130842587	T	C	0.0014	0.0905	0.0392	0.02105	221863	1.67675	9	130641702	rs3758321	G	A	-0.0430954	0.0759	0.5697	12414	35576	0.244354
rs140387467	9	130671205	A	T	0.001	-0.0004	0.0325	0.9903	484680	0.00423322	rs140387467	9	130671205	A	T	0.001	0.0604	0.0445	0.1741	262817	0.759201	rs140387467	9	130671205	A	T	0.0009	-0.0751	0.0492	0.1272	221863	0.895513	9	130642106	rs13302053	A	G	-0.0292949	0.0429	0.4942	16808	55369	0.306097
rs28465466	9	131008038	G	C	0.0043	0.0343	0.0138	0.0129	484680	1.88941	rs28465466	9	131008038	G	C	0.0046	0.0106	0.0183	0.5622	262817	0.250109	rs28465466	9	131008038	G	C	0.004	0.0685	0.0217	0.001582	221863	2.80079	9	130642296	rs13288292	A	G	0.00689617	0.016	0.6668	16992	55525	0.176004
rs554441962	9	130758274	T	C	0.0001	-0.0199	0.1252	0.8738	484680	0.058588	rs554441962	9	130758274	T	C	0.0001	0.1642	0.1751	0.3484	262817	0.457922	rs554441962	9	130758274	T	C	0.0001	-0.3551	0.185	0.05497	221863	1.25987	9	130642313	rs13288722	I	D	-0.0117993	0.016	0.4601	16992	55525	0.337148
rs556916520	9	130936364	C	T	0.0003	-0.0706	0.0677	0.2971	484680	0.527097	rs556916520	9	130936364	C	T	0.0003	0.0467	0.0936	0.6179	262817	0.209082	rs556916520	9	130936364	C	T	0.0004	-0.2343	0.1013	0.02068	221863	1.68445	9	130642706	rs35061519	T	C	-0.0299027	0.0428	0.485	16808	55369	0.314258
rs116963500	9	130414398	A	G	0.0372	-0.0038	0.005	0.4532	484680	0.34371	rs116963500	9	130414398	A	G	0.0371	-0.013	0.0069	0.0602	262817	1.2204	rs116963500	9	130414398	A	G	0.0373	0.0079	0.0076	0.2986	221863	0.52491	9	130642755	rs9919018	T	C	-0.0297996	0.0428	0.4854	16808	55369	0.3139
rs2094332	9	130633010	A	G	0.3473	-0.002	0.0018	0.2581	763359	0.588212	rs2094332	9	130633010	A	G	0.3448	0.0005	0.0024	0.8285	413798	0.0817075	rs2094332	9	130633010	A	G	0.345	-0.0067	0.0026	0.01051	352269	1.9784	9	130644467	rs57222756	I	D	-0.100705	0.0351	0.004108	16992	55525	2.38637
rs10987940	9	130995377	T	G	0.0007	-0.0925	0.0374	0.01339	484680	1.87322	rs10987940	9	130995377	T	G	0.0008	-0.0512	0.0476	0.2822	262817	0.549443	rs10987940	9	130995377	T	G	0.0006	-0.212	0.0631	0.0007727	221863	3.11199	9	130645262	rs10819315	C	T	-0.0688036	0.027	0.01075	16992	55525	1.96859
rs34584265	9	131204454	A	G	0.0087	-0.0064	0.0116	0.5825	484680	0.234704	rs34584265	9	131204454	A	G	0.0088	-0.0297	0.0159	0.06133	262817	1.21233	rs34584265	9	131204454	A	G	0.0087	0.0184	0.0175	0.2938	221863	0.531948	9	130645824	rs7043636	A	G	-0.012599	0.0148	0.3966	16992	55525	0.401647
rs17848327	9	131112576	A	G	0.0009	-0.0602	0.0319	0.05918	484680	1.22783	rs17848327	9	131112576	A	G	0.001	-0.0245	0.0408	0.5485	262817	0.260823	rs17848327	9	131112576	A	G	0.0008	-0.1608	0.0532	0.002513	221863	2.59981	9	130648466	rs72752891	T	C	0.00259663	0.0271	0.9227	12191	35113	0.0349395
rs13285411	9	130997868	A	C	0.126	0.0106	0.0026	4.824e-05	706038	4.31659	rs13285411	9	130997868	A	C	0.1257	0.0154	0.0035	1.041e-05	388076	4.98255	rs13285411	9	130997868	A	C	0.1264	0.0049	0.0038	0.1973	320672	0.704873	9	130648534	rs41313851	A	G	-0.102199	0.0349	0.003424	16992	55525	2.46547
rs529469895	9	131183864	C	T	0.0004	-0.054	0.0617	0.3815	484680	0.418505	rs529469895	9	131183864	C	T	0.0004	-0.1431	0.0841	0.08887	262817	1.05124	rs529469895	9	131183864	C	T	0.0004	0.1127	0.0938	0.2299	221863	0.638461	9	130649136	rs79086915	G	A	0.00560427	0.0167	0.7369	16992	55525	0.132591
rs111941120	9	131505585	A	G	0.0364	-0.0052	0.0051	0.3035	484680	0.517841	rs111941120	9	131505585	A	G	0.0364	0.0037	0.007	0.593	262817	0.226945	rs111941120	9	131505585	A	G	0.0364	-0.0174	0.0077	0.0231	221863	1.63639	9	130651410	rs7873202	T	C	-0.0303046	0.0427	0.4781	16808	55369	0.320481
rs75700189	9	131085898	T	C	0.0364	-0.0051	0.0051	0.3235	484680	0.490126	rs75700189	9	131085898	T	C	0.0365	0.003	0.007	0.6722	262817	0.172501	rs75700189	9	131085898	T	C	0.0361	-0.0181	0.0077	0.01928	221863	1.71489	9	130652425	rs76437205	A	C	-0.0313049	0.0427	0.4639	16808	55369	0.333576
rs558796161	9	131223900	T	G	0.0005	0.0805	0.0491	0.1013	484680	0.994391	rs558796161	9	131223900	T	G	0.0005	0.1664	0.0671	0.01319	262817	1.87976	rs558796161	9	131223900	T	G	0.0005	-0.037	0.0746	0.6202	221863	0.207468	9	130652800	rs2281897	A	G	-0.104605	0.0334	0.001735	16992	55525	2.7607
rs148927894	9	130941638	A	G	0.0005	-0.0151	0.0696	0.8277	484680	0.082127	rs148927894	9	130941638	A	G	0.0005	-0.1238	0.0968	0.201	262817	0.696804	rs148927894	9	130941638	A	G	0.0005	0.1633	0.1034	0.1143	221863	0.941954	9	130653654	rs113817373	C	A	-0.104805	0.0334	0.001684	16992	55525	2.77366
rs117172293	9	131069785	A	G	0.0312	-0.0072	0.0055	0.1914	484680	0.718058	rs117172293	9	131069785	A	G	0.0311	0.0012	0.0076	0.8701	262817	0.0604308	rs117172293	9	131069785	A	G	0.0312	-0.0216	0.0083	0.009385	221863	2.02757	9	130653776	rs55998027	G	A	-0.0307995	0.0422	0.4664	16808	55369	0.331241
rs112383320	9	131052601	A	G	0.0393	-0.0045	0.0049	0.3631	484680	0.439974	rs112383320	9	131052601	A	G	0.0394	0.0034	0.0067	0.6113	262817	0.213746	rs112383320	9	131052601	A	G	0.0393	-0.0168	0.0074	0.02294	221863	1.63941	9	130654665	rs75007291	A	G	-0.0303046	0.0427	0.479	16808	55369	0.319664
rs547494584	9	131152257	A	G	0.0002	-0.0338	0.0762	0.6571	484680	0.182369	rs547494584	9	131152257	A	G	0.0002	-0.1622	0.1036	0.1174	262817	0.930332	rs547494584	9	131152257	A	G	0.0002	0.1525	0.1163	0.1899	221863	0.721475	9	130654960	rs4836587	A	C	-0.0292949	0.019	0.1223	16992	55525	0.912574
rs185258072	9	130490611	T	C	0.0001	-0.0551	0.0926	0.552	484680	0.258061	rs185258072	9	130490611	T	C	0.0001	-0.205	0.1295	0.1134	262817	0.945387	rs185258072	9	130490611	T	C	0.0001	0.1758	0.137	0.1992	221863	0.700711	9	130656953	rs61740973	G	A	0.0118001	0.026	0.65	16992	55525	0.187087
rs538188514	9	131486665	T	C	0.0026	-0.0254	0.0238	0.2865	484680	0.542875	rs538188514	9	131486665	T	C	0.0026	0.017	0.0332	0.6084	262817	0.215811	rs538188514	9	131486665	T	C	0.0027	-0.0809	0.0354	0.02215	221863	1.65463	9	130657668	rs116470265	G	A	-0.0293979	0.019	0.1222	16992	55525	0.912929
rs114933168	9	130906861	C	T	0.0003	-0.0418	0.0613	0.4949	484680	0.305483	rs114933168	9	130906861	C	T	0.0003	0.0687	0.0823	0.4041	262817	0.393511	rs114933168	9	130906861	C	T	0.0003	-0.1848	0.0951	0.05213	221863	1.28291	9	130658893	rs76707326	G	C	-0.0131967	0.0321	0.6801	16425	54636	0.167427
rs73626735	9	131217929	A	G	0.002	0.0095	0.0211	0.6515	484680	0.186086	rs73626735	9	131217929	A	G	0.0022	-0.0284	0.0279	0.3074	262817	0.512296	rs73626735	9	131217929	A	G	0.0018	0.0593	0.0334	0.07591	221863	1.1197	9	130661605	rs141736616	T	C	0.0117013	0.026	0.6525	16992	55525	0.185419
rs144329491	9	131027417	A	G	0.0002	0.2429	0.105	0.0207	484680	1.68403	rs144329491	9	131027417	A	G	0.0001	0.0287	0.1511	0.8496	262817	0.0707855	rs144329491	9	131027417	A	G	0.0002	0.4585	0.1507	0.002344	221863	2.63004	9	130663693	rs200094744	D	I	0.00630011	0.0142	0.6573	16992	55525	0.182236
rs140000073	9	131060770	T	C	0.001	0.1073	0.0309	0.0005172	484680	3.28634	rs140000073	9	131060770	T	C	0.0011	0.04	0.04	0.3173	262817	0.49853	rs140000073	9	131060770	T	C	0.0009	0.1698	0.0506	0.0007846	221863	3.10535	9	130663732	rs115499478	T	C	-0.105905	0.0333	0.001475	16992	55525	2.83121
rs149013231	9	130996678	G	A	0.0032	0.0072	0.0166	0.6662	484680	0.176395	rs149013231	9	130996678	G	A	0.0034	-0.0219	0.0221	0.3213	262817	0.493089	rs149013231	9	130996678	G	A	0.0029	0.0469	0.0261	0.07256	221863	1.1393	9	130666538	rs79086185	A	T	0.0109004	0.026	0.6752	16992	55525	0.170568
rs10987728	9	130553040	T	C	0.0108	-0.0205	0.0084	0.01486	670128	1.82798	rs10987728	9	130553040	T	C	0.011	-0.0074	0.0112	0.5118	369401	0.2909	rs10987728	9	130553040	T	C	0.0104	-0.0413	0.0126	0.001048	302163	2.97964	9	130670312	rs1062665	I	D	-0.0331019	0.0425	0.4368	16808	55369	0.359717
rs554989308	9	131429427	A	G	0.0009	-0.111	0.0377	0.003251	484680	2.48798	rs554989308	9	131429427	A	G	0.0009	-0.1855	0.0521	0.0003714	262817	3.43016	rs554989308	9	131429427	A	G	0.0009	-0.031	0.0565	0.5836	221863	0.233885	9	130672192	rs139516757	T	C	-0.00640044	0.0142	0.6507	16992	55525	0.186619
rs75521847	9	131133790	T	C	0.0018	-0.0217	0.0228	0.3412	484680	0.466991	rs75521847	9	131133790	T	C	0.0019	0.0069	0.0302	0.8203	262817	0.0860273	rs75521847	9	131133790	T	C	0.0017	-0.0877	0.0361	0.01505	221863	1.82246	9	130673419	rs3780668	D	I	0.0119977	0.026	0.6449	16992	55525	0.190508
rs187554952	9	130520469	C	T	0.0001	0.1626	0.1072	0.1293	484680	0.888401	rs187554952	9	130520469	C	T	0.0001	-0.0099	0.1427	0.9449	262817	0.0246142	rs187554952	9	130520469	C	T	0.0001	0.4334	0.1683	0.01003	221863	1.9987	9	130674161	rs55899463	A	G	-0.0380031	0.0415	0.359	16808	55369	0.444906
rs377757030	9	130509544	A	C	0.0001	-0.1181	0.1379	0.3917	484680	0.407046	rs377757030	9	130509544	A	C	0.0001	-0.3431	0.1973	0.08208	262817	1.08576	rs377757030	9	130509544	A	C	0.0001	0.2197	0.1989	0.2695	221863	0.569441	9	130674290	rs75443129	A	G	-0.0102019	0.0538	0.8495	16848	55396	0.0708366
rs147928343	9	130909083	A	T	0.0003	-0.0365	0.0612	0.551	484680	0.258848	rs147928343	9	130909083	A	T	0.0003	0.0749	0.0823	0.3625	262817	0.440692	rs147928343	9	130909083	A	T	0.0003	-0.1774	0.0949	0.06175	221863	1.20936	9	130674467	rs61634753	T	C	-0.0299954	0.0191	0.1155	16992	55525	0.937418
rs117168282	9	131124375	G	C	0.0009	-0.077	0.0309	0.01279	484680	1.89313	rs117168282	9	131124375	G	C	0.001	-0.0412	0.04	0.3033	262817	0.518128	rs117168282	9	131124375	G	C	0.0008	-0.1709	0.0507	0.0007447	221863	3.12802	9	130674756	rs35701259	C	T	-0.00680309	0.0142	0.631	16992	55525	0.199971
rs140380848	9	131065738	A	G	0.0312	-0.0077	0.0055	0.1637	484680	0.785951	rs140380848	9	131065738	A	G	0.0312	0.0007	0.0076	0.9306	262817	0.031237	rs140380848	9	131065738	A	G	0.0313	-0.0219	0.0083	0.008408	221863	2.07531	9	130675386	rs62585273	A	G	-0.0302015	0.0211	0.1523	16992	55525	0.8173
rs144767053	9	130432000	A	T	0.0009	0.0152	0.0333	0.6485	484680	0.18809	rs144767053	9	130432000	A	T	0.0009	0.0789	0.0452	0.08062	262817	1.09356	rs144767053	9	130432000	A	T	0.0009	-0.0578	0.0509	0.2559	221863	0.59193	9	130676190	rs55837254	G	C	0.0125015	0.0261	0.6304	16992	55525	0.200384
rs111379866	9	131192258	G	T	0.0015	0.0327	0.0296	0.2692	484680	0.569925	rs111379866	9	131192258	G	T	0.0015	-0.0148	0.0411	0.7181	262817	0.143815	rs111379866	9	131192258	G	T	0.0015	0.1061	0.044	0.01598	221863	1.79642	9	130676724	rs117738166	T	A	-0.106105	0.0333	0.001457	16992	55525	2.83654
rs533637372	9	130633224	T	C	0.0002	-0.0204	0.0713	0.7745	484680	0.110979	rs533637372	9	130633224	T	C	0.0002	0.1042	0.1019	0.3065	262817	0.51357	rs533637372	9	130633224	T	C	0.0003	-0.1865	0.1029	0.06997	221863	1.15509	9	130681892	rs4837205	A	T	-0.0331019	0.0427	0.439	16808	55369	0.357535
rs45536439	9	130941451	T	C	0.0033	0.0027	0.0167	0.8717	484680	0.059633	rs45536439	9	130941451	T	C	0.0035	-0.0312	0.0222	0.1609	262817	0.793444	rs45536439	9	130941451	T	C	0.003	0.0378	0.0263	0.1503	221863	0.823041	9	130681896	rs4836591	G	T	-0.106895	0.0333	0.001335	16992	55525	2.87452
rs559983781	9	130599439	A	G	0.0029	0.0092	0.021	0.6623	484680	0.178945	rs559983781	9	130599439	A	G	0.0029	0.0526	0.0292	0.07218	262817	1.14158	rs559983781	9	130599439	A	G	0.003	-0.0329	0.0311	0.2903	221863	0.537153	9	130682755	rs117723545	G	A	-0.0323992	0.021	0.1233	16992	55525	0.909037
rs7850117	9	130758908	A	G	0.0845	0.0071	0.0034	0.0369	484680	1.43297	rs7850117	9	130758908	A	G	0.0846	0.0127	0.0047	0.006367	262817	2.19607	rs7850117	9	130758908	A	G	0.0844	-0.0012	0.0051	0.8199	221863	0.0862391	9	130684611	rs547721510	I	D	0.0103958	0.0138	0.453	16992	55525	0.343902
rs145196379	9	131384859	C	T	0.0018	0.0102	0.0226	0.6527	484680	0.185286	rs145196379	9	131384859	C	T	0.002	-0.0312	0.0295	0.2906	262817	0.536704	rs145196379	9	131384859	C	T	0.0016	0.0628	0.0365	0.08478	221863	1.07171	9	130684663	rs55782000	A	T	0.0156962	0.0278	0.5728	16992	55525	0.241997
rs564700024	9	130856653	A	G	0.0013	0.0215	0.0284	0.4492	484680	0.34756	rs564700024	9	130856653	A	G	0.0014	0.0753	0.0384	0.05	262817	1.30103	rs564700024	9	130856653	A	G	0.0013	-0.0412	0.0437	0.3458	221863	0.461175	9	130684961	rs4837207	A	G	-0.0300984	0.021	0.1511	16992	55525	0.820736
rs146999284	9	130749650	A	G	0.0001	0.2704	0.1153	0.01901	484680	1.72102	rs146999284	9	130749650	A	G	0.0001	0.0873	0.1544	0.5716	262817	0.242908	rs146999284	9	130749650	A	G	0.0001	0.5617	0.1797	0.001774	221863	2.75105	9	130686275	rs5900778	I	D	-0.106795	0.0333	0.001344	16992	55525	2.8716
rs140895959	9	130980778	G	A	0.0002	0.0836	0.071	0.2388	484680	0.621966	rs140895959	9	130980778	G	A	0.0002	0.2219	0.0968	0.02184	262817	1.66075	rs140895959	9	130980778	G	A	0.0002	-0.0684	0.108	0.5269	221863	0.278272	9	130686430	rs76491904	A	T	-0.0781021	0.053	0.1407	16808	55369	0.851706
rs188187100	9	130618621	G	A	0.0002	0.0107	0.0789	0.892	484680	0.0496351	rs188187100	9	130618621	G	A	0.0002	-0.1256	0.0994	0.2066	262817	0.68487	rs188187100	9	130618621	G	A	0.0001	0.2097	0.135	0.1203	221863	0.919734	9	130686502	rs62585275	G	C	-0.106795	0.0333	0.001339	16992	55525	2.87322
rs114297011	9	130996575	C	T	0.0032	0.0062	0.0166	0.7088	484680	0.149476	rs114297011	9	130996575	C	T	0.0034	-0.0226	0.0221	0.307	262817	0.512862	rs114297011	9	130996575	C	T	0.0029	0.0458	0.0261	0.07984	221863	1.09778	9	130686549	rs10156580	D	I	0.0100988	0.0135	0.4563	16992	55525	0.34075
rs75083241	9	130960653	A	G	0.0029	-0.0118	0.0176	0.5007	484680	0.300422	rs75083241	9	130960653	A	G	0.0031	0.0218	0.0236	0.356	262817	0.44855	rs75083241	9	130960653	A	G	0.0027	-0.0505	0.0274	0.06467	221863	1.1893	9	130689030	rs10760514	I	D	0.0108015	0.0135	0.4241	16992	55525	0.372532
rs143420260	9	130864235	T	C	0.0156	-0.0107	0.0084	0.2004	484680	0.698102	rs143420260	9	130864235	T	C	0.0154	0.0038	0.0117	0.7428	262817	0.129128	rs143420260	9	130864235	T	C	0.016	-0.0304	0.0125	0.01506	221863	1.82218	9	130689793	rs62585276	D	I	0.0140015	0.0263	0.5941	16992	55525	0.22614
rs192263479	9	130612901	T	C	0.0036	-0.0227	0.018	0.2087	484680	0.680478	rs192263479	9	130612901	T	C	0.0037	-0.0528	0.0247	0.03266	262817	1.48598	rs192263479	9	130612901	T	C	0.0036	0.0207	0.0273	0.448	221863	0.348722	9	130690412	rs10760515	T	C	-0.103396	0.033	0.001741	16992	55525	2.7592
rs116433040	9	130876137	C	T	0.0014	0.0319	0.0253	0.2063	484680	0.685501	rs116433040	9	130876137	C	T	0.0015	-0.0067	0.0337	0.842	262817	0.0746879	rs116433040	9	130876137	C	T	0.0013	0.0971	0.0396	0.01419	221863	1.84802	9	130690923	rs56125253	I	D	-0.0521041	0.0212	0.01413	10839	33641	1.84986
rs115872851	9	130657716	A	C	0.0007	-0.0316	0.0401	0.4302	484680	0.36633	rs115872851	9	130657716	A	C	0.0007	0.0362	0.0546	0.5075	262817	0.294564	rs115872851	9	130657716	A	C	0.0007	-0.1272	0.061	0.03706	221863	1.43109	9	130691489	rs4837208	D	I	-0.00650109	0.0139	0.6403	16992	55525	0.193616
rs564287937	9	131291136	T	A	0.0001	0.0311	0.1	0.7559	484680	0.121536	rs564287937	9	131291136	T	A	0.0001	-0.2059	0.1623	0.2046	262817	0.689094	rs564287937	9	131291136	T	A	0.0001	0.2093	0.1305	0.1089	221863	0.962972	9	130692567	rs76064282	G	C	-0.100495	0.0329	0.002225	16992	55525	2.65267
rs149898964	9	130916324	T	C	0.0003	-0.0402	0.0611	0.51	484680	0.29243	rs149898964	9	130916324	T	C	0.0003	0.0685	0.082	0.4032	262817	0.394479	rs149898964	9	130916324	T	C	0.0003	-0.1815	0.0949	0.05571	221863	1.25407	9	130693072	rs56016009	A	C	-0.103096	0.0331	0.001832	16992	55525	2.73707
rs116673181	9	130904765	T	C	0.0003	-0.0461	0.0617	0.4547	484680	0.342275	rs116673181	9	130904765	T	C	0.0003	0.0667	0.0831	0.4218	262817	0.374893	rs116673181	9	130904765	T	C	0.0003	-0.1855	0.0955	0.05215	221863	1.28275	9	130693190	rs77794990	T	C	0.0184979	0.0274	0.4983	16992	55525	0.302509
rs556718196	9	130955558	A	G	0.0005	-0.0896	0.0549	0.1028	484680	0.988007	rs556718196	9	130955558	A	G	0.0005	-0.0032	0.076	0.9662	262817	0.014933	rs556718196	9	130955558	A	G	0.0005	-0.2262	0.0822	0.00591	221863	2.22841	9	130694043	rs11428948	A	T	0.0148985	0.0134	0.2676	16992	55525	0.572514
rs145383677	9	130908418	C	G	0.0003	-0.0354	0.0612	0.5634	484680	0.249183	rs145383677	9	130908418	C	G	0.0003	0.0747	0.0823	0.3645	262817	0.438302	rs145383677	9	130908418	C	G	0.0003	-0.1752	0.0949	0.06504	221863	1.18682	9	130694244	rs4836592	C	T	0.0159029	0.0134	0.234	16992	55525	0.630784
rs150777865	9	130656527	A	G	0.0031	0.0352	0.0181	0.05219	484680	1.28241	rs150777865	9	130656527	A	G	0.0031	-0.0006	0.0248	0.9805	262817	0.0085524	rs150777865	9	130656527	A	G	0.0031	0.0729	0.0274	0.007903	221863	2.10221	9	130694726	rs4837209	C	T	-0.00080032	0.0135	0.9514	16992	55525	0.0216369
rs189192067	9	130660706	G	T	0.0136	-0.0013	0.0086	0.882	484680	0.0545314	rs189192067	9	130660706	G	T	0.0136	-0.0166	0.0118	0.1583	262817	0.800519	rs189192067	9	130660706	G	T	0.0135	0.0183	0.013	0.1605	221863	0.794525	9	130695780	rs7860034	C	G	-0.000900405	0.0136	0.947	16992	55525	0.02365
rs10760530	9	130838717	T	A	0.1967	0.0027	0.0024	0.2502	484680	0.601713	rs10760530	9	130838717	T	A	0.1974	0.0073	0.0033	0.02481	262817	1.60537	rs10760530	9	130838717	T	A	0.196	-0.0024	0.0036	0.5116	221863	0.291069	9	130696216	rs7032851	I	D	0.011296	0.0135	0.3995	16992	55525	0.398483
rs114840993	9	130908878	A	G	0.0003	-0.0355	0.0612	0.5619	484680	0.250341	rs114840993	9	130908878	A	G	0.0003	0.0743	0.0823	0.3668	262817	0.435571	rs114840993	9	130908878	A	G	0.0003	-0.1751	0.0949	0.06503	221863	1.18689	9	130696388	rs6478801	A	G	0.011296	0.0135	0.3997	16992	55525	0.398266
rs145334475	9	130791539	T	C	0.0001	-0.1427	0.1286	0.2672	484680	0.573164	rs145334475	9	130791539	T	C	0.0001	-0.0488	0.1647	0.7669	262817	0.115261	rs145334475	9	130791539	T	C	0.0001	-0.5848	0.2142	0.006326	221863	2.19887	9	130696710	rs4836593	C	T	0.0172012	0.0263	0.5128	16992	55525	0.290052
rs117115948	9	131253645	G	A	0.0004	0.0467	0.0609	0.4431	484680	0.353498	rs117115948	9	131253645	G	A	0.0005	0.1184	0.0775	0.1264	262817	0.898253	rs117115948	9	131253645	G	A	0.0004	-0.1364	0.1027	0.1844	221863	0.734239	9	130696855	rs4837210	I	D	-0.00959589	0.0201	0.6319	11179	35625	0.199352
rs117278688	9	130415115	C	T	0.0049	-0.0268	0.0144	0.06316	484680	1.19956	rs117278688	9	130415115	C	T	0.0049	-0.0015	0.0198	0.9389	262817	0.0273807	rs117278688	9	130415115	C	T	0.0049	-0.0598	0.0218	0.006092	221863	2.21524	9	130697328	rs10819321	G	A	0.0114047	0.0135	0.397	16992	55525	0.401209
rs187921257	9	130452949	A	G	0.0004	-0.0495	0.0493	0.3156	484680	0.500863	rs187921257	9	130452949	A	G	0.0004	-0.1169	0.0658	0.0755	262817	1.12205	rs187921257	9	130452949	A	G	0.0004	0.0839	0.0772	0.2769	221863	0.557677	9	130698029	rs7997	I	D	0.0111971	0.0137	0.4151	16992	55525	0.381847
rs41528450	9	130601833	G	T	0.0046	0.0127	0.0153	0.4059	484680	0.391581	rs41528450	9	130601833	G	T	0.0047	0.0407	0.0209	0.05154	262817	1.28786	rs41528450	9	130601833	G	T	0.0045	-0.0211	0.0232	0.3632	221863	0.439854	9	130698043	rs6781	G	A	0.0387013	0.0599	0.5177	16718	54893	0.285922
rs117982161	9	131106739	G	A	0.0009	-0.0598	0.0313	0.05611	484680	1.25096	rs117982161	9	131106739	G	A	0.001	-0.0275	0.0401	0.4918	262817	0.308211	rs117982161	9	131106739	G	A	0.0008	-0.1579	0.0523	0.002534	221863	2.59619	9	130699319	rs41276216	C	G	9.9995e-05	0.0136	0.9922	16992	55525	0.00340078
rs555453526	9	130637679	T	C	0.0001	0.0259	0.0939	0.7824	484680	0.106571	rs555453526	9	130637679	T	C	0.0001	0.1711	0.1254	0.1725	262817	0.763211	rs555453526	9	130637679	T	C	0.0001	-0.2106	0.1466	0.151	221863	0.821023	9	130699917	rs2274424	C	T	0.0117013	0.0135	0.3859	16992	55525	0.413525
rs114929460	9	131314628	G	C	0.0014	0.0307	0.0269	0.2531	484680	0.596708	rs114929460	9	131314628	G	C	0.0014	0.0857	0.0366	0.01927	262817	1.71512	rs114929460	9	131314628	G	C	0.0013	-0.023	0.041	0.5747	221863	0.240559	9	130700251	rs6478802	G	A	0.0115036	0.0135	0.3938	16992	55525	0.404724
rs75591102	9	130888769	T	G	0.0032	0.0037	0.0173	0.8282	484680	0.0818648	rs75591102	9	130888769	T	G	0.0033	0.0299	0.0235	0.2029	262817	0.692718	rs75591102	9	130888769	T	G	0.0031	-0.04	0.0264	0.1295	221863	0.88773	9	130700727	rs3758327	C	A	-0.00359646	0.0138	0.7942	16992	55525	0.10007
rs4342715	9	130760318	C	T	0.0886	0.0066	0.0033	0.04654	484680	1.33217	rs4342715	9	130760318	C	T	0.0889	0.0115	0.0045	0.01105	262817	1.95664	rs4342715	9	130760318	C	T	0.0881	-0.0018	0.005	0.7194	221863	0.14303	9	130700960	rs3758326	C	A	-0.106305	0.0395	0.007094	16992	55525	2.14911
rs3003575	9	130987638	G	A	0.4608	0.0109	0.0019	1.11e-08	484680	7.95468	rs3003575	9	130987638	G	A	0.4603	0.0147	0.0026	1.992e-08	262817	7.70071	rs3003575	9	130987638	G	A	0.4614	0.007	0.0029	0.01499	221863	1.8242	9	130701215	rs11325963	T	C	-0.110596	0.0331	0.0008379	16992	55525	3.07681
rs117236235	9	130995493	T	C	0.0007	-0.0864	0.0377	0.02182	484680	1.66115	rs117236235	9	130995493	T	C	0.0008	-0.0466	0.0478	0.3294	262817	0.482276	rs117236235	9	130995493	T	C	0.0005	-0.2042	0.0638	0.001368	221863	2.86391	9	130701216	rs4836594	C	T	-0.110005	0.0331	0.0009036	16992	55525	3.04402
rs55782000	9	130684663	G	A	0.0218	0.0029	0.0065	0.662	484680	0.179142	rs55782000	9	130684663	G	A	0.0217	0.0121	0.009	0.1793	262817	0.74642	rs55782000	9	130684663	G	A	0.0219	-0.0142	0.0098	0.1467	221863	0.83357	9	130701261	rs3824530	A	G	0.0221039	0.0278	0.427	16992	55525	0.369572
rs2275624	9	131486754	A	G	0.0359	-0.0062	0.0051	0.2244	484680	0.648977	rs2275624	9	131486754	A	G	0.0359	0.0022	0.0071	0.7541	262817	0.122571	rs2275624	9	131486754	A	G	0.0359	-0.0185	0.0077	0.01697	221863	1.77032	9	130701553	rs3824528	C	G	0.0200967	0.0269	0.454	16992	55525	0.342944
rs545046638	9	131118602	T	C	0.0002	-0.0844	0.0722	0.2421	484680	0.616005	rs545046638	9	131118602	T	C	0.0002	0.0665	0.1003	0.5077	262817	0.294393	rs545046638	9	131118602	T	C	0.0002	-0.2238	0.1074	0.03711	221863	1.43051	9	130701886	rs3758324	T	G	0.00259663	0.0267	0.9232	12191	35113	0.0347042
rs563115792	9	130937269	A	G	0.0003	-0.1459	0.073	0.04561	484680	1.34094	rs563115792	9	130937269	A	G	0.0003	-0.2559	0.0998	0.01034	262817	1.98548	rs563115792	9	130937269	A	G	0.0003	0.0383	0.1107	0.7294	221863	0.137034	9	130702477	rs3739821	A	G	0.00119928	0.0139	0.93	16992	55525	0.0315171
rs116847398	9	130962241	A	T	0.0029	-0.0101	0.0176	0.5664	484680	0.246877	rs116847398	9	130962241	A	T	0.0031	0.0231	0.0236	0.328	262817	0.484126	rs116847398	9	130962241	A	T	0.0027	-0.0482	0.0274	0.07775	221863	1.1093	9	130702538	rs74564440	G	A	0.0222995	0.0266	0.4017	16992	55525	0.396098
rs575767847	9	130583227	A	G	0.0002	-0.088	0.0898	0.3268	484680	0.485718	rs575767847	9	130583227	A	G	0.0001	-0.1881	0.1278	0.141	262817	0.850781	rs575767847	9	130583227	A	G	0.0002	0.1717	0.1303	0.1876	221863	0.726767	9	130702539	rs3739820	G	C	-0.0272993	0.0214	0.2018	16992	55525	0.695079
rs114337124	9	130852439	T	G	0.0015	0.0219	0.0245	0.372	484680	0.429457	rs114337124	9	130852439	T	G	0.0016	-0.016	0.0327	0.6242	262817	0.204676	rs114337124	9	130852439	T	G	0.0014	0.0834	0.0384	0.02974	221863	1.52666	9	130702642	rs3824527	I	D	-0.108699	0.033	0.001002	16992	55525	2.99913
rs41316970	9	130549738	T	C	0.0072	-0.009	0.0122	0.4642	484680	0.333295	rs41316970	9	130549738	T	C	0.0072	0.0118	0.0168	0.4825	262817	0.316503	rs41316970	9	130549738	T	C	0.0072	-0.0373	0.0184	0.04276	221863	1.36896	9	130703141	rs10714668	T	C	-0.00300451	0.0138	0.8301	16992	55525	0.0808696
rs541365293	9	130524238	T	C	0.0004	-0.078	0.0524	0.1368	484680	0.863914	rs541365293	9	130524238	T	C	0.0004	-0.1774	0.0756	0.0189	262817	1.72354	rs541365293	9	130524238	T	C	0.0005	0.0325	0.0751	0.6653	221863	0.176982	9	130703565	rs7859	A	G	-0.108198	0.0336	0.001263	16992	55525	2.8986
rs112919126	9	131414489	G	T	0.0017	0.009	0.023	0.6948	484680	0.15814	rs112919126	9	131414489	G	T	0.0019	-0.0341	0.0301	0.2573	262817	0.58956	rs112919126	9	131414489	G	T	0.0015	0.0603	0.0373	0.1055	221863	0.976748	9	130703719	rs41305605	T	C	0.0109993	0.0288	0.7016	14011	37957	0.15391
rs573163550	9	130953591	A	C	0.0035	0.0057	0.0177	0.7471	484680	0.126621	rs573163550	9	130953591	A	C	0.0035	0.0351	0.0243	0.1484	262817	0.828566	rs573163550	9	130953591	A	C	0.0035	-0.036	0.0267	0.1776	221863	0.750557	9	130703789	rs6478803	A	G	-0.108398	0.0336	0.001256	16992	55525	2.90101
rs115467682	9	131341355	G	A	0.0018	0.0015	0.0226	0.9458	484680	0.0242007	rs115467682	9	131341355	G	A	0.0019	-0.0382	0.0296	0.1974	262817	0.704653	rs115467682	9	131341355	G	A	0.0016	0.054	0.0363	0.1366	221863	0.864549	9	130703852	rs10646906	I	D	0.020998	0.0269	0.4354	16992	55525	0.361112
rs146568410	9	130854491	A	G	0.0001	-0.1257	0.0857	0.1423	484680	0.846795	rs146568410	9	130854491	A	G	0.0001	0.0673	0.1222	0.5817	262817	0.235301	rs146568410	9	130854491	A	G	0.0001	-0.2749	0.124	0.02663	221863	1.57463	9	130704216	rs41306455	G	T	0.0212036	0.0269	0.4309	16992	55525	0.365624
rs7036295	9	130962524	T	C	0.0029	-0.0097	0.0176	0.5827	484680	0.234555	rs7036295	9	130962524	T	C	0.0031	0.023	0.0236	0.329	262817	0.482804	rs7036295	9	130962524	T	C	0.0027	-0.0479	0.0273	0.07989	221863	1.09751	9	130704975	rs3818510	T	C	-0.105805	0.0341	0.00189	16992	55525	2.72354
rs140615729	9	131129717	T	C	0.0018	-0.025	0.0233	0.2825	484680	0.548982	rs140615729	9	131129717	T	C	0.0019	0.0028	0.0308	0.9268	262817	0.033014	rs140615729	9	131129717	T	C	0.0017	-0.0916	0.0369	0.01297	221863	1.88706	9	130705120	rs1043060	A	G	0.0214973	0.0269	0.4237	16992	55525	0.372942
rs138477276	9	131106533	C	A	0.0009	-0.0606	0.0313	0.05305	484680	1.27531	rs138477276	9	131106533	C	A	0.001	-0.0286	0.04	0.4752	262817	0.323124	rs138477276	9	131106533	C	A	0.0008	-0.1579	0.0523	0.002536	221863	2.59585	9	130706096	rs2031693	C	T	-0.0325025	0.0276	0.2385	13600	41404	0.622512
rs189773658	9	130959310	C	T	0.0005	-0.0666	0.0571	0.2432	484680	0.614036	rs189773658	9	130959310	C	T	0.0005	0.0206	0.0782	0.7921	262817	0.10122	rs189773658	9	130959310	C	T	0.0005	-0.2082	0.0864	0.01598	221863	1.79642	9	130706128	rs11789803	C	T	-0.113001	0.0333	0.0006887	16992	55525	3.16197
rs13340727	9	130899200	G	T	0.0038	0.024	0.0155	0.1221	484680	0.913284	rs13340727	9	130899200	G	T	0.004	0.0052	0.0208	0.8012	262817	0.0962591	rs13340727	9	130899200	G	T	0.0036	0.0677	0.0241	0.004898	221863	2.30998	9	130707081	rs2274426	G	A	0.0515008	0.0578	0.3731	12267	36785	0.428175
rs75522301	9	131066456	A	G	0.0009	-0.0598	0.031	0.05421	484680	1.26592	rs75522301	9	131066456	A	G	0.0011	-0.0283	0.0397	0.4755	262817	0.322849	rs75522301	9	131066456	A	G	0.0008	-0.1564	0.0518	0.00256	221863	2.59176	9	130708271	rs76060109	T	C	0.0127978	0.0137	0.3514	16992	55525	0.454198
rs74565779	9	131363924	G	A	0.0018	0.0003	0.0226	0.9905	484680	0.00414552	rs74565779	9	131363924	G	A	0.0019	-0.0399	0.0295	0.1773	262817	0.751291	rs74565779	9	131363924	G	A	0.0016	0.0519	0.0363	0.1526	221863	0.816445	9	130709260	rs62585303	I	D	-0.0296966	0.0214	0.1652	16992	55525	0.78199
rs41275914	9	131476649	A	G	0.0355	-0.0061	0.0051	0.2379	484680	0.623606	rs41275914	9	131476649	A	G	0.0354	0.0028	0.0071	0.6963	262817	0.157204	rs41275914	9	131476649	A	G	0.0356	-0.0179	0.0078	0.0206	221863	1.68613	9	130710726	rs4837212	A	G	0.0219963	0.027	0.4139	16992	55525	0.383105
rs538068744	9	131374232	G	A	0.001	0.0012	0.0336	0.9725	484680	0.0121104	rs538068744	9	131374232	G	A	0.001	-0.0574	0.047	0.2213	262817	0.655019	rs538068744	9	131374232	G	A	0.0011	0.0769	0.0498	0.123	221863	0.910095	9	130710791	rs4837213	A	T	0.0416025	0.0482	0.3879	15281	52133	0.41128
rs114207161	9	130526269	C	A	0.0008	0.0267	0.0376	0.4767	484680	0.321755	rs114207161	9	130526269	C	A	0.0008	-0.0343	0.0499	0.492	262817	0.308035	rs114207161	9	130526269	C	A	0.0007	0.1174	0.0591	0.04703	221863	1.32763	9	130710973	rs7849083	T	C	0.00139902	0.0283	0.9598	11241	31860	0.0178193
rs114294962	9	130904824	A	C	0.0003	-0.0495	0.0608	0.4157	484680	0.38122	rs114294962	9	130904824	A	C	0.0003	0.0598	0.082	0.4656	262817	0.331987	rs114294962	9	130904824	A	C	0.0003	-0.1848	0.094	0.04918	221863	1.30821	9	130712148	rs75862314	T	C	0.0215951	0.027	0.4228	16992	55525	0.373865
rs80314885	9	131316281	A	G	0.0014	0.0261	0.0266	0.3263	484680	0.486383	rs80314885	9	131316281	A	G	0.0014	0.08	0.0363	0.02764	262817	1.55846	rs80314885	9	131316281	A	G	0.0014	-0.0264	0.0404	0.5135	221863	0.28946	9	130712491	rs10819322	G	T	-0.113897	0.0333	0.0006356	16992	55525	3.19682
rs555970103	9	130479056	C	G	0.0002	-0.1121	0.0641	0.08007	484680	1.09653	rs555970103	9	130479056	C	G	0.0002	0.0199	0.0941	0.833	262817	0.079355	rs555970103	9	130479056	C	G	0.0003	-0.2353	0.0901	0.009036	221863	2.04402	9	130713308	rs3802355	C	T	-0.0873023	0.0521	0.09399	16425	54636	1.02692
rs141910331	9	130869773	C	T	0.0003	-0.0011	0.0621	0.9853	484680	0.00643152	rs141910331	9	130869773	C	T	0.0003	0.1039	0.0836	0.2139	262817	0.669789	rs141910331	9	130869773	C	T	0.0003	-0.1457	0.0962	0.1299	221863	0.886391	9	130713616	rs3802354	C	T	-0.137597	0.0455	0.002524	16992	55525	2.59791
rs113445705	9	130484778	C	T	0.0017	-0.0132	0.023	0.568	484680	0.245652	rs113445705	9	130484778	C	T	0.0018	-0.0429	0.0309	0.1647	262817	0.783306	rs113445705	9	130484778	C	T	0.0016	0.0497	0.0358	0.1649	221863	0.782779	9	130713709	rs10217290	A	G	-0.0891045	0.0536	0.09665	16808	55369	1.0148
rs114906420	9	130565565	G	C	0.0005	-0.0181	0.0486	0.7096	484680	0.148986	rs114906420	9	130565565	G	C	0.0005	-0.0687	0.0675	0.3088	262817	0.510323	rs114906420	9	130565565	G	C	0.0005	0.1251	0.0724	0.084	221863	1.07572	9	130714324	rs6478804	D	I	0.0244975	0.0203	0.227	15490	52290	0.643974
rs532911881	9	130826893	C	A	0.0004	-0.0355	0.061	0.5612	484680	0.250882	rs532911881	9	130826893	C	A	0.0004	-0.1579	0.0852	0.06375	262817	1.19552	rs532911881	9	130826893	C	A	0.0004	0.0853	0.0904	0.3453	221863	0.461803	9	130714384	rs62585304	C	T	-0.0296966	0.0214	0.1647	16992	55525	0.783306
rs12553044	9	130756665	T	G	0.0862	0.0068	0.0033	0.04072	484680	1.39019	rs12553044	9	130756665	T	G	0.0864	0.0121	0.0046	0.00827	262817	2.08249	rs12553044	9	130756665	T	G	0.086	-0.0012	0.005	0.8129	221863	0.0899629	9	130714593	rs7037993	A	G	0.0232965	0.0283	0.411	16992	55525	0.386158
rs10760520	9	130754741	G	A	0.0862	0.0068	0.0033	0.04206	484680	1.37613	rs10760520	9	130754741	G	A	0.0864	0.0121	0.0046	0.008353	262817	2.07816	rs10760520	9	130754741	G	A	0.086	-0.0012	0.005	0.8065	221863	0.0933956	9	130714618	rs4836595	T	C	-0.110999	0.0337	0.0009766	16992	55525	3.01028
rs10987810	9	130757189	G	A	0.0863	0.0067	0.0033	0.04371	484680	1.35942	rs10987810	9	130757189	G	A	0.0865	0.012	0.0046	0.008774	262817	2.0568	rs10987810	9	130757189	G	A	0.086	-0.0013	0.005	0.7915	221863	0.101549	9	130714922	rs7038077	A	G	-0.00240288	0.0139	0.8631	16992	55525	0.0639389
rs947620	9	130753715	C	T	0.0863	0.0067	0.0033	0.04467	484680	1.34998	rs947620	9	130753715	C	T	0.0865	0.012	0.0046	0.009032	262817	2.04422	rs947620	9	130753715	C	T	0.086	-0.0013	0.005	0.794	221863	0.100179	9	130714930	rs7023663	T	G	0.0242047	0.0268	0.366	16992	55525	0.436519
rs150424279	9	130877764	A	G	0.016	-0.0103	0.0083	0.2129	484680	0.671824	rs150424279	9	130877764	A	G	0.0157	0.0039	0.0115	0.7346	262817	0.133949	rs150424279	9	130877764	A	G	0.0163	-0.0292	0.0124	0.01825	221863	1.73874	9	130715325	rs7852199	T	C	-0.0260976	0.0504	0.6042	16848	55396	0.218819
rs45579839	9	130942789	T	C	0.0002	-0.0963	0.0897	0.2828	484680	0.548521	rs45579839	9	130942789	T	C	0.0002	0.0482	0.1169	0.6801	262817	0.167427	rs45579839	9	130942789	T	C	0.0001	-0.3166	0.1452	0.02918	221863	1.53491	9	130715922	rs2417062	G	A	0.0235017	0.0273	0.3897	16992	55525	0.40927
rs75814069	9	130747238	G	A	0.001	0.0203	0.0297	0.4946	484680	0.305746	rs75814069	9	130747238	G	A	0.0011	-0.0245	0.0394	0.5345	262817	0.272052	rs75814069	9	130747238	G	A	0.0009	0.0955	0.047	0.04201	221863	1.37665	9	130716761	rs6415846	A	G	-0.110697	0.0337	0.001016	16992	55525	2.99311
rs7872702	9	130870023	C	T	0.1779	0.006	0.0023	0.00926	663908	2.03339	rs7872702	9	130870023	C	T	0.1797	0.0099	0.0031	0.001424	368945	2.84649	rs7872702	9	130870023	C	T	0.1781	0.0009	0.0034	0.7904	297674	0.102153	9	130717961	rs62585306	A	G	0.040902	0.062	0.5097	16075	51534	0.292685
rs571377848	9	130790628	A	G	0.0039	-0.018	0.0161	0.2632	484680	0.579714	rs571377848	9	130790628	A	G	0.0039	0.0084	0.0222	0.7066	262817	0.150826	rs571377848	9	130790628	A	G	0.0039	-0.0558	0.0242	0.02135	221863	1.6706	9	130717977	rs7028190	A	G	0.0305971	0.0578	0.597	16225	53101	0.224026
rs147842320	9	130882280	T	C	0.0002	-0.0454	0.0731	0.5343	484680	0.272215	rs147842320	9	130882280	T	C	0.0003	0.0421	0.095	0.6576	262817	0.182038	rs147842320	9	130882280	T	C	0.0002	-0.2552	0.1188	0.03166	221863	1.49949	9	130718120	rs7028676	G	T	-0.00300451	0.014	0.8284	16992	55525	0.0817599
rs562019672	9	130554436	A	G	0.0002	0.0209	0.0717	0.7709	484680	0.113002	rs562019672	9	130554436	A	G	0.0002	0.1419	0.0976	0.1461	262817	0.83535	rs562019672	9	130554436	A	G	0.0002	-0.1447	0.1095	0.1863	221863	0.729787	9	130718333	rs62585307	A	G	0.0232965	0.027	0.389	16992	55525	0.41005
rs192660814	9	131164277	A	G	0.0064	0.0033	0.0133	0.801	484680	0.0963675	rs192660814	9	131164277	A	G	0.0063	-0.021	0.0185	0.255	262817	0.59346	rs192660814	9	131164277	A	G	0.0065	0.0318	0.0197	0.1074	221863	0.968996	9	130718497	rs73669307	T	C	-0.0902968	0.0534	0.09084	16808	55369	1.04172
rs533737254	9	130882439	A	G	0.0004	0.0267	0.0565	0.6373	484680	0.195656	rs533737254	9	130882439	A	G	0.0004	-0.0327	0.0739	0.6583	262817	0.181576	rs533737254	9	130882439	A	G	0.0004	0.1963	0.0911	0.03125	221863	1.50515	9	130718530	rs79238686	A	T	0.0231988	0.027	0.3902	16992	55525	0.408713
rs114003838	9	130904402	A	G	0.0003	-0.0459	0.0617	0.4571	484680	0.339989	rs114003838	9	130904402	A	G	0.0003	0.0647	0.0831	0.4359	262817	0.360613	rs114003838	9	130904402	A	G	0.0003	-0.1824	0.0955	0.05603	221863	1.25158	9	130719011	rs62585308	G	A	0.00840458	0.0137	0.5422	16992	55525	0.26584
rs138623790	9	130974503	G	A	0.0081	0.0346	0.0119	0.003786	484680	2.42182	rs138623790	9	130974503	G	A	0.0081	0.0542	0.0165	0.001021	262817	2.99097	rs138623790	9	130974503	G	A	0.0082	0.0067	0.0179	0.7063	221863	0.151011	9	130719127	rs10987782	A	G	-0.013298	0.0535	0.8035	14648	46404	0.0950141
rs556454846	9	131126127	A	G	0.0001	-0.0844	0.1202	0.4828	484680	0.316233	rs556454846	9	131126127	A	G	0.0001	0.1156	0.1723	0.5022	262817	0.299123	rs556454846	9	131126127	A	G	0.0001	-0.361	0.1732	0.03711	221863	1.43051	9	130719851	rs56324031	G	T	0.0036035	0.028	0.8983	11241	31860	0.0465786
rs116360355	9	130903954	T	C	0.0003	-0.0461	0.0617	0.4553	484680	0.341702	rs116360355	9	130903954	T	C	0.0003	0.0644	0.0831	0.4382	262817	0.358328	rs116360355	9	130903954	T	C	0.0003	-0.1825	0.0955	0.056	221863	1.25181	9	130721773	rs7858644	C	A	0.0125015	0.0425	0.7678	11778	33077	0.114752
rs560995875	9	130700890	T	C	0.0039	0.0053	0.0161	0.7443	484680	0.128252	rs560995875	9	130700890	T	C	0.0038	0.0331	0.0225	0.1404	262817	0.852633	rs560995875	9	130700890	T	C	0.004	-0.031	0.024	0.1965	221863	0.706637	9	130722045	rs4837215	D	I	-0.000100005	0.0141	0.9956	16992	55525	0.00191511
rs567855104	9	130867902	G	A	0.0016	0.0432	0.0354	0.2229	484680	0.65189	rs567855104	9	130867902	G	A	0.0016	-0.0278	0.0501	0.5787	262817	0.237547	rs567855104	9	130867902	G	A	0.0016	0.1123	0.0517	0.02985	221863	1.52506	9	130722212	rs62585310	A	T	0.0238044	0.027	0.3796	16992	55525	0.420674
rs116873816	9	131102514	C	G	0.0009	-0.0592	0.0314	0.05924	484680	1.22738	rs116873816	9	131102514	C	G	0.001	-0.0276	0.0401	0.4911	262817	0.30883	rs116873816	9	131102514	C	G	0.0008	-0.156	0.0524	0.002888	221863	2.5394	9	130722901	rs62585311	A	G	0.0238044	0.0271	0.3784	16992	55525	0.422049
rs114625746	9	130909086	G	A	0.004	0.0233	0.0175	0.1837	484680	0.735891	rs114625746	9	130909086	G	A	0.004	0.0477	0.0242	0.04854	262817	1.3139	rs114625746	9	130909086	G	A	0.004	-0.0217	0.0262	0.4067	221863	0.390726	9	130723267	rs149884110	A	C	-0.0271965	0.0215	0.207	16992	55525	0.68403
rs4276778	9	130840282	G	T	0.1926	0.0031	0.0024	0.2	484680	0.69897	rs4276778	9	130840282	G	T	0.1931	0.0076	0.0033	0.0216	262817	1.66555	rs4276778	9	130840282	G	T	0.1921	-0.0019	0.0036	0.6077	221863	0.216311	9	130723268	rs77698586	A	G	-0.111904	0.0337	0.0009007	16992	55525	3.04542
rs10987926	9	130963700	A	G	0.0005	-0.0674	0.0451	0.135	484680	0.869666	rs10987926	9	130963700	A	G	0.0006	-0.0175	0.0578	0.7618	262817	0.118159	rs10987926	9	130963700	A	G	0.0005	-0.2018	0.0751	0.007198	221863	2.14279	9	130723419	rs62585312	G	A	0.0254046	0.0268	0.3431	16992	55525	0.464579
rs76676193	9	131134413	T	C	0.0001	-0.1369	0.1108	0.2169	484680	0.66374	rs76676193	9	131134413	T	C	0.0001	-0.3017	0.1439	0.03604	262817	1.44322	rs76676193	9	131134413	T	C	0.0001	0.1472	0.1805	0.4149	221863	0.382057	9	130724806	rs56217427	T	C	0.00819632	0.0137	0.5512	16992	55525	0.258691
rs143664445	9	131153312	T	G	0.0003	-0.0163	0.0667	0.8063	484680	0.0935033	rs143664445	9	131153312	T	G	0.0003	-0.1087	0.0918	0.2365	262817	0.626169	rs143664445	9	131153312	T	G	0.0003	0.1556	0.1003	0.1207	221863	0.918293	9	130724828	rs10760518	G	A	-0.0288008	0.0214	0.18	16992	55525	0.744727
rs1815711	9	130753933	A	G	0.0863	0.0067	0.0033	0.04539	484680	1.34304	rs1815711	9	130753933	A	G	0.0865	0.0119	0.0046	0.009318	262817	2.03068	rs1815711	9	130753933	A	G	0.086	-0.0013	0.005	0.7955	221863	0.0993598	9	130725441	rs943392	G	A	0.0246048	0.0271	0.3637	16992	55525	0.439257
rs10987806	9	130752776	C	T	0.0863	0.0067	0.0033	0.04572	484680	1.33989	rs10987806	9	130752776	C	T	0.0865	0.0119	0.0046	0.009278	262817	2.03255	rs10987806	9	130752776	C	T	0.0861	-0.0013	0.005	0.7935	221863	0.100453	9	130725693	rs10987786	T	G	0.044103	0.0726	0.5439	10639	33218	0.264481
rs112824996	9	130632526	C	G	0.0013	0.0081	0.0287	0.7767	484680	0.109747	rs112824996	9	130632526	C	G	0.0013	0.0603	0.0395	0.1268	262817	0.896881	rs112824996	9	130632526	C	G	0.0013	-0.0537	0.0434	0.2159	221863	0.665747	9	130726746	rs7036617	G	A	-0.00290421	0.0139	0.8361	16992	55525	0.0777418
rs35415873	9	130534470	C	A	0.0009	-0.0188	0.0531	0.7239	484680	0.140321	rs35415873	9	130534470	C	A	0.0009	-0.1165	0.0743	0.1169	262817	0.932185	rs35415873	9	130534470	C	A	0.0009	0.0934	0.0785	0.234	221863	0.630784	9	130727344	rs62585313	A	G	0.0242047	0.0271	0.3714	16992	55525	0.430158
rs560787137	9	130976956	A	G	0.0003	0.0233	0.0743	0.7536	484680	0.122859	rs560787137	9	130976956	A	G	0.0003	-0.1182	0.1054	0.262	262817	0.581699	rs560787137	9	130976956	A	G	0.0003	0.1751	0.1082	0.1056	221863	0.976336	9	130727637	rs3780667	A	G	-0.109502	0.0343	0.001395	16992	55525	2.85543
rs111581049	9	131423846	A	G	0.0024	0.0082	0.0196	0.674	484680	0.17134	rs111581049	9	131423846	A	G	0.0026	-0.0228	0.026	0.3821	262817	0.417823	rs111581049	9	131423846	A	G	0.0022	0.0556	0.0309	0.07156	221863	1.14533	9	130727677	rs3780666	C	T	0.00679685	0.0262	0.7947	16828	54568	0.0997968
rs183051122	9	131003211	A	C	0.0003	0.1121	0.0602	0.06239	484680	1.20489	rs183051122	9	131003211	A	C	0.0003	0.2286	0.086	0.007852	262817	2.10502	rs183051122	9	131003211	A	C	0.0003	-0.0087	0.0869	0.9205	221863	0.0359762	9	130728109	rs3739819	C	A	0.0252973	0.0271	0.3508	16992	55525	0.45494
rs113300996	9	131427638	C	G	0.0019	0.0103	0.0219	0.6377	484680	0.195384	rs113300996	9	131427638	C	G	0.0021	-0.0268	0.0288	0.3505	262817	0.455312	rs113300996	9	131427638	C	G	0.0017	0.0611	0.035	0.0807	221863	1.09313	9	130729153	rs10987787	C	G	0.0252973	0.0271	0.3505	16992	55525	0.455312
rs74727448	9	131126357	A	G	0.0012	-0.0614	0.0285	0.03136	484680	1.50362	rs74727448	9	131126357	A	G	0.0013	-0.0298	0.0371	0.4223	262817	0.374379	rs74727448	9	131126357	A	G	0.0011	-0.145	0.0464	0.001781	221863	2.74934	9	130729286	rs62585314	A	C	-0.111904	0.0338	0.0009369	16992	55525	3.02831
rs117432527	9	131087367	T	C	0.034	-0.0016	0.0053	0.7559	484680	0.121536	rs117432527	9	131087367	T	C	0.034	0.0064	0.0073	0.3799	262817	0.420331	rs117432527	9	131087367	T	C	0.034	-0.0146	0.008	0.0671	221863	1.17328	9	130730092	rs77867705	A	G	-0.109603	0.0343	0.001406	16992	55525	2.85201
rs536901566	9	131267426	T	C	0.0003	0.0604	0.0585	0.302	484680	0.519993	rs536901566	9	131267426	T	C	0.0003	0.1404	0.0789	0.07501	262817	1.12488	rs536901566	9	131267426	T	C	0.0003	-0.0921	0.0904	0.3085	221863	0.510745	9	130730256	rs544208731	T	C	-0.111099	0.0337	0.0009882	16992	55525	3.00516
rs61734646	9	130885293	G	C	0.0013	0.0352	0.0259	0.1736	484680	0.76045	rs61734646	9	130885293	G	C	0.0014	-0.0007	0.0346	0.9829	262817	0.00749066	rs61734646	9	130885293	G	C	0.0013	0.1025	0.0405	0.01147	221863	1.94044	9	130730557	rs62585315	T	C	0.025697	0.0273	0.348	16992	55525	0.458421
rs7027128	9	130485363	C	T	0.0017	-0.0136	0.023	0.556	484680	0.254925	rs7027128	9	130485363	C	T	0.0018	-0.043	0.0309	0.1645	262817	0.783834	rs7027128	9	130485363	C	T	0.0016	0.0486	0.0358	0.1744	221863	0.758454	9	130730977	rs76415427	A	C	-0.107596	0.0339	0.001493	16992	55525	2.82594
rs138411842	9	131352940	T	C	0.0018	0.002	0.0226	0.9292	484680	0.0318908	rs138411842	9	131352940	T	C	0.0019	-0.0375	0.0296	0.2046	262817	0.689094	rs138411842	9	131352940	T	C	0.0016	0.0532	0.0363	0.1429	221863	0.844968	9	130731286	rs62585316	G	T	-0.0272993	0.0215	0.2032	16992	55525	0.692076
rs540973113	9	130628661	T	C	0.0003	-0.0214	0.0621	0.7305	484680	0.13638	rs540973113	9	130628661	T	C	0.0003	-0.0988	0.084	0.2396	262817	0.620513	rs540973113	9	130628661	T	C	0.0002	0.1473	0.0954	0.1224	221863	0.912219	9	130731511	rs7862194	G	T	0.0562007	0.0588	0.3393	12814	38272	0.469416
rs142566419	9	131015606	A	G	0.0001	0.0195	0.0885	0.8255	484680	0.0832829	rs142566419	9	131015606	A	G	0.0001	-0.1165	0.1154	0.3129	262817	0.504594	rs142566419	9	131015606	A	G	0.0001	0.2392	0.143	0.0945	221863	1.02457	9	130732120	rs76909445	C	T	-0.0270013	0.0215	0.2096	16992	55525	0.678609
rs116293823	9	130876942	C	T	0.0009	0.0684	0.0332	0.03948	484680	1.40362	rs116293823	9	130876942	C	T	0.0009	0.0204	0.0442	0.6441	262817	0.191047	rs116293823	9	130876942	C	T	0.0008	0.1528	0.0522	0.003403	221863	2.46814	9	130732180	rs6478806	I	D	-0.118198	0.0337	0.000454	16992	55525	3.34294
rs147610978	9	130534609	A	G	0.0001	-0.0174	0.085	0.8377	484680	0.0769115	rs147610978	9	130534609	A	G	0.0002	-0.1578	0.1134	0.1641	262817	0.784891	rs147610978	9	130534609	A	G	0.0001	0.1808	0.1332	0.1746	221863	0.757956	9	130732588	rs11792030	C	A	-0.115905	0.0599	0.05295	11499	33751	1.27613
rs117725674	9	130593768	G	T	0.0284	0.0115	0.0059	0.04911	484680	1.30883	rs117725674	9	130593768	G	T	0.0287	0.0209	0.008	0.009414	262817	2.02623	rs117725674	9	130593768	G	T	0.0282	-0.0021	0.0088	0.8124	221863	0.0902301	9	130732690	rs2417064	C	T	-0.0062998	0.0142	0.6587	16992	55525	0.181312
rs535617549	9	131078912	A	G	0.0003	-0.0259	0.0598	0.6644	484680	0.17757	rs535617549	9	131078912	A	G	0.0003	0.0783	0.0849	0.3565	262817	0.44794	rs535617549	9	131078912	A	G	0.0003	-0.1566	0.0869	0.07167	221863	1.14466	9	130733427	rs75489680	G	T	-0.116197	0.0342	0.0006924	16992	55525	3.15964
rs140353002	9	131383478	T	C	0.0016	-0.0087	0.0266	0.7424	484680	0.129362	rs140353002	9	131383478	T	C	0.0016	0.0459	0.0363	0.2066	262817	0.68487	rs140353002	9	131383478	T	C	0.0016	-0.0591	0.0404	0.1429	221863	0.844968	9	130733706	rs4837216	T	G	0.0308977	0.0333	0.3533	16751	54565	0.451856
rs559734736	9	131207847	C	T	0.001	0.0345	0.034	0.3101	484680	0.508498	rs559734736	9	131207847	C	T	0.001	-0.0219	0.0457	0.6317	262817	0.199489	rs559734736	9	131207847	C	T	0.0009	0.1129	0.0527	0.03214	221863	1.49295	9	130733762	rs4837217	A	G	-0.114603	0.0568	0.04385	14035	49375	1.35803
rs139651851	9	130890011	A	C	0.0032	0.0025	0.0173	0.8837	484680	0.0536951	rs139651851	9	130890011	A	C	0.0033	0.0287	0.0235	0.2229	262817	0.65189	rs139651851	9	130890011	A	C	0.0031	-0.0396	0.0264	0.1335	221863	0.874519	9	130734282	rs112283490	C	T	0.00370313	0.0137	0.7852	16992	55525	0.10502
rs114429334	9	130904454	A	T	0.0003	-0.0496	0.0608	0.4143	484680	0.382685	rs114429334	9	130904454	A	T	0.0003	0.0587	0.082	0.4738	262817	0.324405	rs114429334	9	130904454	A	T	0.0003	-0.1822	0.0939	0.05248	221863	1.28001	9	130735201	rs112619064	C	A	0.00420116	0.0137	0.7564	16992	55525	0.121248
rs3758353	9	131104190	A	G	0.0009	-0.0599	0.0314	0.05596	484680	1.25212	rs3758353	9	131104190	A	G	0.001	-0.0286	0.0401	0.4753	262817	0.323032	rs3758353	9	131104190	A	G	0.0008	-0.1561	0.0524	0.002869	221863	2.54227	9	130735748	rs66671177	A	G	0.0200967	0.0135	0.1358	16992	55525	0.8671
rs35830594	9	130835135	G	A	0.1809	0.0035	0.0025	0.1567	484680	0.804931	rs35830594	9	130835135	G	A	0.1809	0.0083	0.0034	0.01454	262817	1.83744	rs35830594	9	130835135	G	A	0.1809	-0.0014	0.0037	0.7082	221863	0.149844	9	130735937	rs7865476	A	G	0.0198026	0.0135	0.1424	16992	55525	0.84649
rs13298768	9	130489743	G	A	0.4513	-0.003	0.0017	0.08773	669539	1.05685	rs13298768	9	130489743	G	A	0.4554	-0.0053	0.0023	0.02328	372149	1.63302	rs13298768	9	130489743	G	A	0.4535	0.0014	0.0026	0.5987	300095	0.222791	9	130737250	rs1078697	A	G	0.012304	0.0136	0.3676	16992	55525	0.434624
rs558611667	9	131010871	T	A	0.0003	0.1461	0.0695	0.0357	484680	1.44733	rs558611667	9	131010871	T	A	0.0003	0.2629	0.0928	0.004597	262817	2.33753	rs558611667	9	131010871	T	A	0.0003	-0.0131	0.1089	0.904	221863	0.0438316	9	130737309	rs79270942	C	A	0.0147999	0.0213	0.4885	16992	55525	0.311135
rs7872849	9	130752197	C	T	0.0866	0.0067	0.0033	0.04403	484680	1.35625	rs7872849	9	130752197	C	T	0.0868	0.0119	0.0046	0.009239	262817	2.03438	rs7872849	9	130752197	C	T	0.0863	-0.0012	0.005	0.805	221863	0.0942041	9	130738912	rs77418918	C	T	0.00420116	0.0137	0.7601	16992	55525	0.119129
rs4836597	9	130751054	T	G	0.0867	0.0065	0.0033	0.05275	484680	1.27778	rs4836597	9	130751054	T	G	0.087	0.0116	0.0046	0.01132	262817	1.94615	rs4836597	9	130751054	T	G	0.0865	-0.0015	0.005	0.7722	221863	0.11227	9	130739269	rs62585317	G	C	0.00320486	0.0137	0.814	16992	55525	0.0893756
rs572457697	9	130508206	G	C	0.0001	-0.0445	0.1136	0.6953	484680	0.157828	rs572457697	9	130508206	G	C	0.0001	0.2057	0.1714	0.23	262817	0.638272	rs572457697	9	130508206	G	C	0.0001	-0.2403	0.1562	0.1241	221863	0.906228	9	130739687	rs4463530	T	C	-0.000300045	0.0138	0.9803	16992	55525	0.008641
rs138362819	9	130488623	T	C	0.0013	0.0215	0.0278	0.4395	484680	0.357041	rs138362819	9	130488623	T	C	0.0013	-0.0228	0.0374	0.5422	262817	0.26584	rs138362819	9	130488623	T	C	0.0012	0.0868	0.043	0.04367	221863	1.35982	9	130740886	rs4836596	A	G	0.00509699	0.0136	0.7071	16992	55525	0.150519
rs149701185	9	130593711	G	A	0.0284	0.0112	0.0059	0.05606	484680	1.25135	rs149701185	9	130593711	G	A	0.0286	0.0206	0.0081	0.01041	262817	1.98255	rs149701185	9	130593711	G	A	0.0282	-0.0024	0.0088	0.7846	221863	0.105352	9	130741893	rs1571141	I	D	0.00179838	0.0148	0.9021	16992	55525	0.0447453
rs111472164	9	130596452	G	A	0.0254	0.0142	0.0062	0.02241	484680	1.64956	rs111472164	9	130596452	G	A	0.0254	0.0249	0.0086	0.003664	262817	2.43604	rs111472164	9	130596452	G	A	0.0253	0.0004	0.0094	0.969	221863	0.0136762	9	130742762	rs79356092	T	C	0.00519647	0.0137	0.7027	16992	55525	0.15323
rs189795032	9	131310867	C	T	0.0042	-0.0115	0.0151	0.4448	484680	0.351835	rs189795032	9	131310867	C	T	0.0042	0.0035	0.0207	0.8676	262817	0.0616805	rs189795032	9	131310867	C	T	0.0043	-0.0554	0.0226	0.01433	221863	1.84375	9	130742834	rs113481265	C	T	9.9995e-05	0.0137	0.9917	16992	55525	0.00361969
rs78538909	9	131168363	T	C	0.0017	-0.0123	0.024	0.6079	484680	0.216168	rs78538909	9	131168363	T	C	0.0018	0.0139	0.0317	0.6606	262817	0.180061	rs78538909	9	131168363	T	C	0.0015	-0.0815	0.0382	0.03275	221863	1.48479	9	130743348	rs1359738	A	G	9.9995e-05	0.0137	0.9935	16992	55525	0.00283213
rs77966244	9	130532110	A	C	0.0023	0.0269	0.0195	0.1681	484680	0.774432	rs77966244	9	130532110	A	C	0.0024	-0.0035	0.0264	0.8954	262817	0.0479829	rs77966244	9	130532110	A	C	0.0023	0.0733	0.03	0.01446	221863	1.83983	9	130743618	rs62585347	D	I	0.00819632	0.014	0.5596	16992	55525	0.252122
rs376809666	9	131038732	A	G	0.0004	0.006	0.0538	0.9105	484680	0.04072	rs376809666	9	131038732	A	G	0.0004	0.081	0.0756	0.2845	262817	0.545918	rs376809666	9	131038732	A	G	0.0004	-0.1291	0.079	0.1024	221863	0.9897	9	130743952	rs77462457	T	C	0.00079968	0.0137	0.9543	16992	55525	0.0203151
rs117732705	9	131100062	A	G	0.0009	-0.0601	0.0313	0.0549	484680	1.26043	rs117732705	9	131100062	A	G	0.001	-0.029	0.04	0.4691	262817	0.328735	rs117732705	9	131100062	A	G	0.0008	-0.1555	0.0523	0.002966	221863	2.52783	9	130744410	rs76580434	A	G	-0.0235041	0.0219	0.2834	16992	55525	0.5476
rs112029674	9	131083341	T	C	0.0001	0.087	0.094	0.3546	484680	0.450261	rs112029674	9	131083341	T	C	0.0001	0.1657	0.1195	0.1655	262817	0.781202	rs112029674	9	131083341	T	C	0.0001	-0.2161	0.1588	0.1735	221863	0.760701	9	130744424	rs10987795	C	A	0.00249688	0.0139	0.8588	16992	55525	0.066108
rs4837228	9	130798209	T	C	0.0015	0.0239	0.025	0.3389	484680	0.469928	rs4837228	9	130798209	T	C	0.0016	0.0743	0.0339	0.02844	262817	1.54607	rs4837228	9	130798209	T	C	0.0015	-0.024	0.0384	0.5322	221863	0.273925	9	130744485	rs563085806	A	G	0.011296	0.0687	0.8696	10822	30736	0.0606805
rs189250103	9	131093241	T	C	0.035	-0.0026	0.0052	0.6207	484680	0.207118	rs189250103	9	131093241	T	C	0.035	0.0056	0.0072	0.4381	262817	0.358427	rs189250103	9	131093241	T	C	0.035	-0.0149	0.0079	0.05765	221863	1.2392	9	130744489	rs111975263	T	C	0.00039992	0.0137	0.9755	16992	55525	0.0107727
rs568175988	9	131474106	A	G	0.0002	0.0175	0.0873	0.8409	484680	0.0752556	rs568175988	9	131474106	A	G	0.0002	-0.118	0.1171	0.3135	262817	0.503762	rs568175988	9	131474106	A	G	0.0002	0.2259	0.1358	0.09618	221863	1.01692	9	130745965	rs10819324	G	A	0.00039992	0.0137	0.9769	16992	55525	0.0101499
rs112520578	9	131097435	C	G	0.0001	0.0887	0.0942	0.3461	484680	0.460798	rs112520578	9	131097435	C	G	0.0001	0.1666	0.1195	0.1635	262817	0.786482	rs112520578	9	131097435	C	G	0.0001	-0.2151	0.1592	0.1767	221863	0.752763	9	130746210	rs77598536	G	A	0.0125015	0.0136	0.3574	16992	55525	0.446845
rs113095111	9	131094254	T	C	0.0001	0.0884	0.0941	0.3478	484680	0.45867	rs113095111	9	131094254	T	C	0.0001	0.1663	0.1195	0.164	262817	0.785156	rs113095111	9	131094254	T	C	0.0001	-0.2152	0.1591	0.1763	221863	0.753748	9	130746349	rs7870184	D	I	0.000499875	0.0137	0.9715	16992	55525	0.0125572
rs140227831	9	131369098	T	C	0.0001	0.0052	0.1099	0.9624	484680	0.0166444	rs140227831	9	131369098	T	C	0.0002	0.1515	0.1456	0.2981	262817	0.525638	rs140227831	9	131369098	T	C	0.0001	-0.2828	0.1736	0.1034	221863	0.985479	9	130747969	rs538312487	G	A	-0.104905	0.0526	0.04624	16371	54250	1.33498
rs566226873	9	131343075	G	T	0.0001	-0.0349	0.1089	0.7488	484680	0.125634	rs566226873	9	131343075	G	T	0.0001	0.1033	0.143	0.47	262817	0.327902	rs566226873	9	131343075	G	T	0.0001	-0.3291	0.1745	0.05927	221863	1.22717	9	130748278	rs75550520	A	G	0.00019998	0.0137	0.9885	16992	55525	0.00502333
rs538395483	9	130638125	G	C	0.0017	-0.0263	0.0263	0.3178	484680	0.497846	rs538395483	9	130638125	G	C	0.0017	0.021	0.0359	0.5592	262817	0.252433	rs538395483	9	130638125	G	C	0.0016	-0.082	0.04	0.04007	221863	1.39718	9	130748900	rs7860226	C	T	-0.00040008	0.0137	0.9761	16992	55525	0.0105057
rs10987873	9	130856712	C	T	0.1273	0.0052	0.0026	0.04657	718446	1.33189	rs10987873	9	130856712	C	T	0.1281	0.0095	0.0035	0.006337	394807	2.19812	rs10987873	9	130856712	C	T	0.1278	-0.0004	0.0038	0.9151	326350	0.0385314	9	130749265	rs55934610	C	T	0.00019998	0.0137	0.9876	16992	55525	0.00541892
rs573874568	9	130895464	G	A	0.0004	-0.035	0.0719	0.6263	484680	0.203218	rs573874568	9	130895464	G	A	0.0003	-0.1515	0.102	0.1375	262817	0.861697	rs573874568	9	130895464	G	A	0.0004	0.1285	0.1047	0.22	221863	0.657577	9	130749432	rs10987803	G	A	0.00039992	0.0137	0.9742	16992	55525	0.0113519
rs543332895	9	131142120	C	A	0.0014	0.0631	0.0265	0.01737	484680	1.7602	rs543332895	9	131142120	C	A	0.0013	0.0941	0.0373	0.01161	262817	1.93517	rs543332895	9	131142120	C	A	0.0015	-0.0092	0.039	0.8127	221863	0.0900697	9	130749781	rs62585349	A	G	-0.000300045	0.0137	0.9823	16992	55525	0.00775586
rs7028510	9	130961097	A	G	0.0029	-0.0085	0.0175	0.6272	484680	0.202594	rs7028510	9	130961097	A	G	0.0031	0.0238	0.0235	0.3106	262817	0.507799	rs7028510	9	130961097	A	G	0.0027	-0.045	0.0272	0.09787	221863	1.00935	9	130750191	rs55893617	G	A	-0.0987049	0.0523	0.05896	16664	55240	1.22944
rs578109652	9	130450249	C	T	0.0003	-0.0545	0.0747	0.4655	484680	0.33208	rs578109652	9	130450249	C	T	0.0002	-0.1915	0.1038	0.06506	262817	1.18669	rs578109652	9	130450249	C	T	0.0003	0.0994	0.1112	0.3714	221863	0.430158	9	130750218	rs116469901	G	A	0.00019998	0.0137	0.99	16992	55525	0.00436481
rs146530559	9	130992158	G	C	0.128	0.01	0.0029	0.0004746	484680	3.32367	rs146530559	9	130992158	G	C	0.1275	0.015	0.0039	0.0001257	262817	3.90066	rs146530559	9	130992158	G	C	0.1285	0.0039	0.0043	0.3605	221863	0.443095	9	130750801	rs7868260	T	C	0	0.0137	0.999	16992	55525	0.000434512
rs147468862	9	130766899	C	G	0.0005	-0.0001	0.0428	0.9974	484680	0.00113064	rs147468862	9	130766899	C	G	0.0006	0.0648	0.0573	0.2586	262817	0.587371	rs147468862	9	130766899	C	G	0.0005	-0.1032	0.0667	0.1217	221863	0.914709	9	130750849	rs75579820	A	G	0.0587028	0.0574	0.3067	15264	48747	0.513286
rs138086806	9	130485574	T	C	0.0002	0.1122	0.079	0.1557	484680	0.807711	rs138086806	9	130485574	T	C	0.0002	-0.045	0.116	0.6979	262817	0.156207	rs138086806	9	130485574	T	C	0.0002	0.2619	0.1112	0.01851	221863	1.73259	9	130750889	rs7868379	A	G	0.00249688	0.0138	0.8556	16992	55525	0.0677292
rs76431389	9	130434691	C	T	0.0014	0.0033	0.0261	0.8987	484680	0.0463853	rs76431389	9	130434691	C	T	0.0015	0.0396	0.0341	0.2448	262817	0.611189	rs76431389	9	130434691	C	T	0.0012	-0.0639	0.0422	0.1301	221863	0.885723	9	130751054	rs4836597	T	C	-0.0185001	0.0218	0.3965	16992	55525	0.401757
rs150505227	9	131426921	A	G	0.0016	0.0083	0.0237	0.7271	484680	0.138406	rs150505227	9	131426921	A	G	0.0018	-0.034	0.031	0.2725	262817	0.564633	rs150505227	9	131426921	A	G	0.0014	0.0597	0.0381	0.117	221863	0.931814	9	130751596	rs729335	C	T	0.00059982	0.0139	0.9643	16992	55525	0.0157878
rs187158593	9	130848889	A	G	0.0001	-0.1105	0.0843	0.1897	484680	0.721933	rs187158593	9	130848889	A	G	0.0001	0.0721	0.1211	0.5518	262817	0.258218	rs187158593	9	130848889	A	G	0.0002	-0.2546	0.1211	0.03545	221863	1.45038	9	130752115	rs11789109	T	C	-0.0259026	0.0649	0.6901	11231	31915	0.161088
rs138074355	9	130652136	G	T	0.0005	0.027	0.0508	0.5956	484680	0.225045	rs138074355	9	130652136	G	T	0.0005	-0.0557	0.0654	0.394	262817	0.404504	rs138074355	9	130652136	G	T	0.0004	0.1473	0.084	0.07946	221863	1.09985	9	130752197	rs7872849	G	C	0.00239712	0.0138	0.8591	16992	55525	0.0659563
rs41276240	9	130995661	A	G	0.0279	0.0069	0.006	0.2499	484680	0.602234	rs41276240	9	130995661	A	G	0.0278	0.0156	0.0082	0.05873	262817	1.23114	rs41276240	9	130995661	A	G	0.0279	-0.0076	0.009	0.4003	221863	0.397614	9	130752403	rs7846837	C	A	0.00269636	0.0138	0.8442	16992	55525	0.0735547
rs143950200	9	130446240	T	C	0.0019	0.0126	0.0271	0.6435	484680	0.191451	rs143950200	9	130446240	T	C	0.0019	0.0614	0.0372	0.0986	262817	1.00612	rs143950200	9	130446240	T	C	0.0019	-0.0442	0.0411	0.2813	221863	0.55083	9	130752539	rs34431385	G	A	0.00159872	0.0138	0.9091	16992	55525	0.0413883
rs183633215	9	131100856	A	G	0.0001	0.0911	0.0946	0.3353	484680	0.474566	rs183633215	9	131100856	A	G	0.0001	0.1683	0.1196	0.1593	262817	0.797784	rs183633215	9	131100856	A	G	0.0001	-0.2137	0.161	0.1845	221863	0.734004	9	130752572	rs7862349	A	G	0.0154008	0.0138	0.2617	16992	55525	0.582196
rs112210407	9	130470613	T	G	0.0649	-0.0027	0.004	0.5038	484680	0.297742	rs112210407	9	130470613	T	G	0.0646	0.0034	0.0055	0.5324	262817	0.273762	rs112210407	9	130470613	T	G	0.0654	-0.0121	0.006	0.04497	221863	1.34708	9	130752703	rs10760519	G	A	0.0173978	0.0213	0.4132	15297	48419	0.38384
rs556886352	9	131119697	T	C	0.0014	-0.0441	0.0312	0.1575	484680	0.802719	rs556886352	9	131119697	T	C	0.0014	-0.098	0.0426	0.02147	262817	1.66817	rs556886352	9	131119697	T	C	0.0014	0.0232	0.0473	0.6238	221863	0.204955	9	130752776	rs10987806	T	G	0.0281014	0.0237	0.236	16992	55525	0.627088
rs11789109	9	130752115	C	T	0.0881	0.0065	0.0033	0.04737	484680	1.3245	rs11789109	9	130752115	C	T	0.0885	0.0113	0.0045	0.01282	262817	1.89211	rs11789109	9	130752115	C	T	0.0877	-0.0015	0.005	0.7621	221863	0.117988	9	130753031	rs10987807	T	C	0.0217028	0.048	0.6512	15264	48747	0.186286
rs137934131	9	131042866	A	G	0.0001	-0.0042	0.0948	0.9649	484680	0.0155177	rs137934131	9	131042866	A	G	0.0001	-0.1429	0.122	0.2416	262817	0.616903	rs137934131	9	131042866	A	G	0.0001	0.2343	0.1564	0.1341	221863	0.872571	9	130753165	rs10115829	G	T	0.0311013	0.0237	0.1897	16992	55525	0.721933
rs78176162	9	131004019	G	A	0.0007	-0.0959	0.0378	0.01106	484680	1.95624	rs78176162	9	131004019	G	A	0.0008	-0.0587	0.0479	0.2204	262817	0.656788	rs78176162	9	131004019	G	A	0.0005	-0.2105	0.0639	0.0009792	221863	3.00913	9	130753279	rs11795045	T	C	-0.104095	0.0513	0.04254	16515	54379	1.3712
rs141115931	9	131152777	A	G	0.0003	-0.0073	0.0709	0.918	484680	0.0371573	rs141115931	9	131152777	A	G	0.0003	-0.1076	0.0927	0.2457	262817	0.609595	rs141115931	9	131152777	A	G	0.0002	0.1718	0.1143	0.1328	221863	0.876802	9	130753654	rs75465804	D	I	-0.0232993	0.0231	0.3119	11649	33515	0.505985
rs9696979	9	130801980	C	T	0.0015	0.0234	0.0248	0.3454	484680	0.461678	rs9696979	9	130801980	C	T	0.0016	0.0725	0.0336	0.03068	262817	1.51314	rs9696979	9	130801980	C	T	0.0015	-0.0238	0.038	0.5316	221863	0.274415	9	130753715	rs947620	C	A	0.0243023	0.0501	0.6272	15264	48747	0.202594
rs59742255	9	130481865	G	A	0.0018	-0.0064	0.0225	0.7753	484680	0.11053	rs59742255	9	130481865	G	A	0.0019	-0.0347	0.0301	0.2493	262817	0.603278	rs59742255	9	130481865	G	A	0.0016	0.0529	0.035	0.1311	221863	0.882397	9	130753933	rs1815711	A	G	0.0218006	0.0352	0.5354	13152	38594	0.271322
rs141256778	9	130983463	A	G	0.0278	0.0068	0.006	0.2563	484680	0.591251	rs141256778	9	130983463	A	G	0.0278	0.0153	0.0082	0.06324	262817	1.19901	rs141256778	9	130983463	A	G	0.0279	-0.0078	0.009	0.3863	221863	0.413075	9	130754001	rs1815712	C	T	0.0147999	0.0485	0.7599	15264	48747	0.119244
rs117782861	9	131140203	T	C	0.0041	-0.0015	0.0161	0.9239	484680	0.034375	rs117782861	9	131140203	T	C	0.0041	-0.0303	0.0221	0.1704	262817	0.76853	rs117782861	9	131140203	T	C	0.0041	0.032	0.0243	0.1869	221863	0.728391	9	130754295	rs56245135	A	C	0.0235993	0.05	0.6374	15264	48747	0.195588
rs142304708	9	131484835	C	T	0.0003	-0.1076	0.0608	0.07671	484680	1.11515	rs142304708	9	131484835	C	T	0.0004	-0.2022	0.0831	0.01498	262817	1.82449	rs142304708	9	131484835	C	T	0.0003	0.033	0.0921	0.7204	221863	0.142426	9	130754506	rs146456480	T	C	-0.0991024	0.0508	0.05136	16808	55369	1.28937
rs142469585	9	130962879	A	G	0.0029	-0.0092	0.0175	0.5996	484680	0.222138	rs142469585	9	130962879	A	G	0.0031	0.0242	0.0235	0.303	262817	0.518557	rs142469585	9	130962879	A	G	0.0027	-0.0438	0.0271	0.1058	221863	0.975514	9	130754741	rs10760520	I	D	0.00899938	0.0138	0.5135	16992	55525	0.28946
rs370172824	9	130424547	A	G	0.0007	-0.0719	0.0355	0.04317	484680	1.36482	rs370172824	9	130424547	A	G	0.0007	0.0047	0.0518	0.9282	262817	0.0323584	rs370172824	9	130424547	A	G	0.0008	-0.1323	0.0504	0.00861	221863	2.065	9	130754883	rs10760521	G	A	0.0134985	0.0483	0.7796	15264	48747	0.108128
rs114961288	9	130471501	C	T	0.0011	-0.0445	0.0297	0.1334	484680	0.874844	rs114961288	9	130471501	C	T	0.001	0.0153	0.0426	0.7197	262817	0.142848	rs114961288	9	130471501	C	T	0.0012	-0.099	0.0427	0.0203	221863	1.6925	9	130754886	rs10760522	C	T	-0.025205	0.0341	0.4584	16992	55525	0.338755
rs138051804	9	130419232	T	C	0.0014	0.0033	0.0261	0.8986	484680	0.0464336	rs138051804	9	130419232	T	C	0.0015	0.0395	0.0341	0.2465	262817	0.608183	rs138051804	9	130419232	T	C	0.0012	-0.0633	0.0422	0.134	221863	0.872895	9	130755030	rs10819326	G	A	-0.0467038	0.0559	0.4036	16106	52570	0.394049
rs147550024	9	131119413	T	C	0.0009	-0.0621	0.0311	0.04547	484680	1.34228	rs147550024	9	131119413	T	C	0.0011	-0.0316	0.0397	0.4261	262817	0.370488	rs147550024	9	131119413	T	C	0.0008	-0.1554	0.0519	0.002782	221863	2.55564	9	130755153	rs80059683	C	T	0.0133011	0.0482	0.7819	15264	48747	0.106849
rs112005111	9	130642514	G	T	0.0013	-0.0287	0.0282	0.3095	484680	0.509339	rs112005111	9	130642514	G	T	0.0013	0.0208	0.0395	0.5976	262817	0.223589	rs112005111	9	130642514	G	T	0.0013	-0.088	0.0417	0.03466	221863	1.46017	9	130755246	rs947621	G	C	0.0109993	0.0135	0.4145	16992	55525	0.382475
rs10987927	9	130964103	A	G	0.0009	-0.0335	0.0342	0.3274	484680	0.484921	rs10987927	9	130964103	A	G	0.001	0.0023	0.0443	0.9589	262817	0.0182267	rs10987927	9	130964103	A	G	0.0008	-0.1326	0.0558	0.01754	221863	1.75597	9	130755265	rs75558322	T	C	0.0336959	0.0514	0.5124	15264	48747	0.290391
rs75747389	9	131112034	T	C	0.0009	-0.0652	0.0317	0.03997	484680	1.39827	rs75747389	9	131112034	T	C	0.001	-0.0337	0.0406	0.4065	262817	0.390939	rs75747389	9	131112034	T	C	0.0008	-0.1598	0.0529	0.002517	221863	2.59912	9	130755320	rs1544211	G	A	0.0136958	0.0482	0.776	15264	48747	0.110138
rs10987862	9	130837106	G	C	0.1477	0.0011	0.0027	0.6873	484680	0.162854	rs10987862	9	130837106	G	C	0.1477	0.0061	0.0037	0.1018	262817	0.992252	rs10987862	9	130837106	G	C	0.1477	-0.0042	0.004	0.2943	221863	0.53121	9	130755693	rs4837218	A	G	0.020998	0.0352	0.5506	13152	38594	0.259164
rs150683162	9	130670207	T	C	0.0007	-0.0078	0.0375	0.8358	484680	0.0778976	rs150683162	9	130670207	T	C	0.0007	0.0636	0.0516	0.2178	262817	0.661942	rs150683162	9	130670207	T	C	0.0007	-0.0809	0.0564	0.1514	221863	0.819874	9	130755881	rs7032368	A	G	0.0109993	0.0135	0.4146	16992	55525	0.382371
rs187573368	9	131188426	A	G	0.0003	-0.103	0.0606	0.08939	484680	1.04871	rs187573368	9	131188426	A	G	0.0003	-0.0511	0.0776	0.5107	262817	0.291834	rs187573368	9	131188426	A	G	0.0002	-0.2918	0.101	0.003877	221863	2.4115	9	130755984	rs62585352	A	G	-0.0887984	0.0455	0.05089	16808	55369	1.29337
rs61572685	9	130832997	A	C	0.1994	0.0034	0.0024	0.155	484680	0.809668	rs61572685	9	130832997	A	C	0.2002	0.0077	0.0032	0.01757	262817	1.75523	rs61572685	9	130832997	A	C	0.1985	-0.0014	0.0036	0.6985	221863	0.155834	9	130756222	rs56379622	C	T	0.0150955	0.0491	0.7588	15264	48747	0.119873
rs114295222	9	130415825	C	T	0.0014	0.0033	0.0261	0.8991	484680	0.046192	rs114295222	9	130415825	C	T	0.0015	0.0394	0.0341	0.2479	262817	0.605723	rs114295222	9	130415825	C	T	0.0012	-0.0631	0.0422	0.1351	221863	0.869345	9	130756447	rs7863410	C	T	-0.0163022	0.0274	0.5504	16992	55525	0.259322
rs534142639	9	130988702	G	A	0.0002	0.0877	0.0733	0.2317	484680	0.635074	rs534142639	9	130988702	G	A	0.0002	0.2268	0.1009	0.0246	262817	1.60906	rs534142639	9	130988702	G	A	0.0002	-0.0555	0.1103	0.6147	221863	0.211337	9	130756637	rs12551706	C	G	-0.00549507	0.0287	0.8482	16992	55525	0.0715017
rs540705561	9	131377463	G	C	0.0013	-0.0024	0.0296	0.9355	484680	0.0289562	rs540705561	9	131377463	G	C	0.0013	0.0377	0.0403	0.3498	262817	0.45618	rs540705561	9	131377463	G	C	0.0013	-0.0765	0.0451	0.08962	221863	1.0476	9	130756665	rs12553044	C	A	0.0219963	0.0499	0.6585	15264	48747	0.181444
rs191355124	9	130866681	C	T	0.0002	0.1677	0.1034	0.1049	484680	0.979225	rs191355124	9	130866681	C	T	0.0002	0.0002	0.145	0.999	262817	0.000434512	rs191355124	9	130866681	C	T	0.0002	0.3975	0.1525	0.009137	221863	2.0392	9	130756940	rs74205018	G	C	0.0262037	0.0506	0.605	15264	48747	0.218245
rs2233515	9	130502515	G	A	0.0155	0.013	0.0079	0.1016	484680	0.993106	rs2233515	9	130502515	G	A	0.0156	0.0242	0.0109	0.02626	262817	1.58071	rs2233515	9	130502515	G	A	0.0153	-0.0064	0.012	0.5937	221863	0.226433	9	130756994	rs10987809	G	A	0.0077995	0.0138	0.571	16992	55525	0.243364
rs566286871	9	131237618	A	C	0.0002	0.0316	0.077	0.681	484680	0.166853	rs566286871	9	131237618	A	C	0.0002	-0.1175	0.1078	0.2756	262817	0.559721	rs566286871	9	131237618	A	C	0.0002	0.178	0.1136	0.1172	221863	0.931072	9	130757189	rs10987810	T	C	0.0167981	0.0492	0.7334	15264	48747	0.134659
rs372792909	9	130460310	G	A	0.0007	-0.0739	0.0355	0.03735	484680	1.42771	rs372792909	9	130460310	G	A	0.0007	0.0018	0.0518	0.9724	262817	0.012155	rs372792909	9	130460310	G	A	0.0008	-0.1344	0.0503	0.007499	221863	2.125	9	130757201	rs62585354	A	T	-0.0262002	0.0325	0.4199	16992	55525	0.376854
rs76805429	9	131315570	A	G	0.0014	0.0245	0.0267	0.359	484680	0.444906	rs76805429	9	131315570	A	G	0.0014	0.0772	0.0364	0.03412	262817	1.46699	rs76805429	9	131315570	A	G	0.0014	-0.0255	0.0405	0.5281	221863	0.277284	9	130757313	rs61303662	G	A	0.0178989	0.0493	0.717	15264	48747	0.144481
rs558155099	9	131255520	T	C	0.0001	-0.2088	0.1003	0.03731	484680	1.42817	rs558155099	9	131255520	T	C	0.0001	-0.3323	0.1308	0.01108	262817	1.95546	rs558155099	9	131255520	T	C	0.0001	0.0605	0.1621	0.7091	221863	0.149293	9	130757563	rs10987811	G	A	0.0167981	0.0486	0.7294	15264	48747	0.137034
rs369368780	9	131124258	C	T	0.0014	0.0639	0.0263	0.01507	484680	1.82189	rs369368780	9	131124258	C	T	0.0014	0.0966	0.0371	0.009238	262817	2.03442	rs369368780	9	131124258	C	T	0.0015	-0.0042	0.0385	0.9139	221863	0.0391013	9	130757921	rs58417596	G	A	0.0128965	0.0513	0.8011	15264	48747	0.0963133
rs7868379	9	130750889	G	T	0.0867	0.0064	0.0033	0.05533	484680	1.25704	rs7868379	9	130750889	G	T	0.087	0.0114	0.0046	0.01235	262817	1.90833	rs7868379	9	130750889	G	T	0.0865	-0.0014	0.005	0.7768	221863	0.109691	9	130758292	rs10987812	D	I	0.0184979	0.0494	0.708	15264	48747	0.149967
rs142030327	9	130800990	T	C	0.0004	-0.0613	0.0577	0.2885	484680	0.539854	rs142030327	9	130800990	T	C	0.0004	-0.1374	0.0774	0.076	262817	1.11919	rs142030327	9	130800990	T	C	0.0004	0.0858	0.0897	0.339	221863	0.4698	9	130758293	rs61280654	A	T	0.0140015	0.0518	0.7874	15264	48747	0.103805
rs116271951	9	130464010	A	G	0.0011	-0.0459	0.0295	0.1192	484680	0.923724	rs116271951	9	130464010	A	G	0.001	0.0132	0.0423	0.755	262817	0.122053	rs116271951	9	130464010	A	G	0.0012	-0.0996	0.0424	0.01878	221863	1.7263	9	130758404	rs7849803	D	I	0.018596	0.0494	0.7067	15264	48747	0.150765
rs185935872	9	131403521	A	G	0.0001	0.0815	0.1002	0.4162	484680	0.380698	rs185935872	9	131403521	A	G	0.0001	-0.0618	0.1392	0.6571	262817	0.182369	rs185935872	9	131403521	A	G	0.0001	0.3225	0.1493	0.03083	221863	1.51103	9	130758448	rs553273265	A	T	0.0140015	0.0518	0.7865	15264	48747	0.104301
rs148304664	9	131498079	T	C	0.0017	0.0068	0.0234	0.773	484680	0.111821	rs148304664	9	131498079	T	C	0.0017	-0.0318	0.0328	0.3325	262817	0.478208	rs148304664	9	131498079	T	C	0.0018	0.0578	0.0345	0.09386	221863	1.02752	9	130758538	rs74492401	T	C	0.0179971	0.0486	0.7111	15264	48747	0.148069
rs78732444	9	130654839	T	C	0.0005	0.0285	0.0493	0.5627	484680	0.249723	rs78732444	9	130654839	T	C	0.0005	-0.0493	0.0636	0.4382	262817	0.358328	rs78732444	9	130654839	T	C	0.0004	0.1446	0.0811	0.07468	221863	1.1268	9	130758735	rs7849992	G	A	0.00909848	0.0138	0.5108	16992	55525	0.291749
rs111631072	9	131114088	G	T	0.0008	-0.0068	0.0387	0.8614	484680	0.0647951	rs111631072	9	131114088	A	T	0.0001	-0.1933	0.1837	0.2925	262817	0.533874	rs111631072	9	131114088	A	T	0.0001	0.3597	0.2295	0.117	221863	0.931814	9	130758908	rs7850117	A	G	0.0260965	0.0503	0.604	15264	48747	0.218963
rs369733482	9	131404877	A	G	0.0002	-0.0058	0.0717	0.9354	484680	0.0290026	rs369733482	9	131404877	A	G	0.0002	0.1073	0.0972	0.2696	262817	0.56928	rs369733482	9	131404877	A	G	0.0002	-0.1685	0.1098	0.1251	221863	0.902743	9	130759080	rs200124847	T	C	-0.0230025	0.0328	0.4842	16992	55525	0.314975
rs190366214	9	130891854	C	G	0.0009	-0.0759	0.0346	0.02807	484680	1.55176	rs190366214	9	130891854	A	G	0.0011	-0.0981	0.0447	0.02828	262817	1.54852	rs190366214	9	130891854	A	G	0.0011	0.0288	0.0506	0.5685	221863	0.24527	9	130759146	rs10598361	T	C	-0.0198966	0.0278	0.4731	16992	55525	0.325047
rs192077534	9	130560369	A	G	0.0004	0.0021	0.0503	0.9663	484680	0.014888	rs192077534	9	130560369	A	G	0.0004	-0.0424	0.0703	0.5462	262817	0.262648	rs192077534	9	130560369	A	G	0.0004	0.1498	0.0743	0.04384	221863	1.35813	9	130759329	rs10739702	G	A	-0.0227979	0.0329	0.4878	16992	55525	0.311758
rs149628884	9	131168366	A	G	0.0118	-0.016	0.0093	0.08461	484680	1.07258	rs149628884	9	131168366	A	G	0.0117	-0.031	0.0128	0.0154	262817	1.81248	rs149628884	9	131168366	A	G	0.0119	0.0045	0.0139	0.7479	221863	0.126156	9	130759402	rs541341417	A	G	-0.0225013	0.0329	0.4933	16992	55525	0.306889
rs148163147	9	131163449	T	C	0.0018	-0.0187	0.0232	0.4186	484680	0.378201	rs148163147	9	131163449	T	C	0.0019	0.0079	0.0308	0.7974	262817	0.0983238	rs148163147	9	131163449	T	C	0.0017	-0.0818	0.0365	0.02508	221863	1.60067	9	130759462	rs35613348	G	T	-0.0780048	0.0435	0.07331	16808	55369	1.13484
rs369552854	9	130920012	C	G	0.0002	0.0469	0.0821	0.568	484680	0.245652	rs369552854	9	130920012	C	G	0.0002	0.1937	0.1162	0.09555	262817	1.01977	rs369552854	9	130920012	C	G	0.0002	-0.1197	0.1198	0.3176	221863	0.49812	9	130759693	rs10739703	G	A	-0.0773023	0.0435	0.07555	16808	55369	1.12177
rs186604946	9	131501578	A	G	0.0001	-0.1087	0.116	0.3488	484680	0.457424	rs186604946	9	131501578	A	G	0.0001	0.032	0.1471	0.8279	262817	0.0820221	rs186604946	9	131501578	A	G	0.0001	-0.4287	0.1964	0.02902	221863	1.5373	9	130759971	rs62585357	T	A	-0.0772051	0.0435	0.0759	16808	55369	1.11976
rs146892466	9	130451157	G	A	0.0014	0.0003	0.0261	0.9923	484680	0.00335701	rs146892466	9	130451157	G	A	0.0015	0.0358	0.0341	0.2941	262817	0.531505	rs146892466	9	130451157	G	A	0.0012	-0.0659	0.0421	0.1173	221863	0.930702	9	130760111	rs62585358	T	C	-0.0772051	0.0436	0.07661	16808	55369	1.11571
rs150691992	9	130430912	G	A	0.0035	0.0118	0.0174	0.4963	484680	0.304256	rs150691992	9	130430912	G	A	0.0035	0.0389	0.0241	0.1067	262817	0.971836	rs150691992	9	130430912	G	A	0.0036	-0.0275	0.0259	0.2883	221863	0.540155	9	130760318	rs4342715	T	C	-0.0669949	0.0426	0.1159	16992	55525	0.935917
rs551786454	9	131496664	T	C	0.0001	-0.1033	0.1016	0.3091	484680	0.509901	rs551786454	9	131496664	T	C	0.0001	0.071	0.1479	0.6313	262817	0.199764	rs551786454	9	131496664	T	C	0.0002	-0.3163	0.144	0.0281	221863	1.55129	9	130760328	rs201503188	A	C	-0.0244976	0.0327	0.4527	16992	55525	0.34419
rs10987939	9	130989533	G	T	0.0006	-0.0771	0.0378	0.04146	484680	1.38237	rs10987939	9	130989533	G	T	0.0007	-0.0379	0.048	0.4301	262817	0.366431	rs10987939	9	130989533	G	T	0.0005	-0.1878	0.0639	0.003304	221863	2.48096	9	130760715	rs78858035	C	T	-0.0243029	0.0327	0.457	16992	55525	0.340084
rs560590958	9	130687237	A	G	0.0003	-0.0829	0.072	0.2493	484680	0.603278	rs560590958	9	130687237	A	G	0.0003	0.0244	0.0966	0.8006	262817	0.0965844	rs560590958	9	130687237	A	G	0.0003	-0.2527	0.1119	0.0239	221863	1.6216	9	130760872	rs140537588	A	C	-0.0136021	0.0141	0.3327	16992	55525	0.477947
rs576430378	9	131129150	A	C	0.0002	-0.0049	0.0728	0.9467	484680	0.0237876	rs576430378	9	131129150	A	C	0.0002	-0.1257	0.1016	0.2161	262817	0.665345	rs576430378	9	131129150	A	C	0.0002	0.1522	0.108	0.1585	221863	0.799971	9	130761337	rs62585359	A	G	-0.0851985	0.0431	0.0482	16808	55369	1.31695
rs182029603	9	130758264	A	C	0.0005	0.0121	0.0457	0.7916	484680	0.101494	rs182029603	9	130758264	A	C	0.0005	0.0841	0.0612	0.1689	262817	0.77237	rs182029603	9	130758264	A	C	0.0004	-0.092	0.0714	0.1973	221863	0.704873	9	130762570	rs9792610	C	T	-0.0851005	0.0431	0.04854	16808	55369	1.3139
rs11792868	9	130480322	C	A	0.1574	-0.0012	0.0027	0.665	484680	0.177178	rs11792868	9	130480322	C	A	0.1568	0.0022	0.0037	0.5511	262817	0.25877	rs11792868	9	130480322	C	A	0.1582	-0.008	0.004	0.046	221863	1.33724	9	130762678	rs9792458	D	I	-0.0851005	0.0431	0.04854	16808	55369	1.3139
rs143211321	9	131168937	G	A	0.0012	0.0596	0.037	0.1074	484680	0.968996	rs143211321	9	131168937	G	A	0.0012	-0.0044	0.0506	0.9301	262817	0.0314704	rs143211321	9	131168937	G	A	0.0012	0.1373	0.0563	0.01471	221863	1.83239	9	130763466	rs539568761	C	T	-0.0849045	0.0431	0.04924	16808	55369	1.30768
rs550535403	9	131322401	T	C	0.0008	-0.0061	0.0373	0.8707	484680	0.0601315	rs550535403	9	131322401	T	C	0.0007	-0.0782	0.0521	0.1337	262817	0.873869	rs550535403	9	131322401	T	C	0.0008	0.064	0.0553	0.2467	221863	0.607831	9	130764240	rs4837219	D	I	0.074003	0.0633	0.2425	14346	44638	0.615288
rs183463287	9	130639906	T	G	0.0002	-0.0632	0.0669	0.3449	484680	0.462307	rs183463287	9	130639906	T	G	0.0003	0.0284	0.0879	0.7469	262817	0.126738	rs183463287	9	130639906	T	G	0.0002	-0.2309	0.1071	0.03115	221863	1.50654	9	130764955	rs7874991	C	G	-0.0788051	0.0425	0.06395	16808	55369	1.19416
rs534232787	9	131324672	A	G	0.0002	-0.0708	0.1119	0.5272	484680	0.278025	rs534232787	9	131324672	A	G	0.0002	0.1207	0.1634	0.4603	262817	0.336959	rs534232787	9	131324672	A	G	0.0002	-0.305	0.1583	0.05405	221863	1.2672	9	130765683	rs140777914	C	G	-0.0856015	0.0456	0.06033	16808	55369	1.21947
rs12551751	9	130811542	T	C	0.0434	0.0039	0.0053	0.4661	484680	0.331521	rs12551751	9	130811542	T	C	0.0436	0.0126	0.0073	0.08511	262817	1.07002	rs12551751	9	130811542	T	C	0.0431	-0.0078	0.0081	0.3339	221863	0.476384	9	130766410	rs62586861	C	G	-0.0862989	0.0431	0.04515	16992	55525	1.34534
rs192868314	9	130779142	G	C	0.0004	-0.0754	0.054	0.1627	484680	0.788612	rs192868314	9	130779142	G	C	0.0004	-0.1232	0.0727	0.09002	262817	1.04566	rs192868314	9	130779142	G	C	0.0004	0.0839	0.0835	0.315	221863	0.501689	9	130766798	rs3928117	G	A	-0.00930314	0.0139	0.5023	16992	55525	0.299037
rs181584574	9	130573348	C	G	0.0003	0.0466	0.0655	0.4769	484680	0.321573	rs181584574	9	130573348	C	G	0.0003	0.1401	0.087	0.1073	262817	0.9694	rs181584574	9	130573348	C	G	0.0003	-0.1122	0.1031	0.2764	221863	0.558462	9	130766805	rs62586862	I	D	0.0419957	0.0525	0.4232	15264	48747	0.373454
rs185850304	9	130573349	T	G	0.0003	0.0466	0.0655	0.4769	484680	0.321573	rs185850304	9	130573349	T	G	0.0003	0.1401	0.087	0.1073	262817	0.9694	rs185850304	9	130573349	T	G	0.0003	-0.1122	0.1031	0.2764	221863	0.558462	9	130766833	rs7026205	T	G	-0.0784049	0.0446	0.07891	16808	55369	1.10287
rs76052033	9	130538935	T	C	0.0003	-0.0409	0.0534	0.4431	484680	0.353498	rs76052033	9	130538935	T	C	0.0004	-0.1037	0.0718	0.1488	262817	0.827397	rs76052033	9	130538935	T	C	0.0003	0.1009	0.0826	0.2219	221863	0.653843	9	130766948	rs3928116	T	C	-0.0781021	0.0446	0.0803	16808	55369	1.09528
rs10739702	9	130759329	T	C	0.0867	0.0064	0.0033	0.05395	484680	1.26801	rs10739702	9	130759329	T	C	0.0869	0.0114	0.0046	0.01261	262817	1.89928	rs10739702	9	130759329	T	C	0.0864	-0.0013	0.005	0.7951	221863	0.0995782	9	130767481	rs10987824	A	G	-0.0778967	0.0446	0.08084	16808	55369	1.09237
rs118071682	9	131491568	C	G	0.0017	0.0067	0.0234	0.7739	484680	0.111315	rs118071682	9	131491568	C	G	0.0017	-0.0318	0.0329	0.3327	262817	0.477947	rs118071682	9	131491568	C	G	0.0018	0.0573	0.0345	0.09719	221863	1.01238	9	130768150	rs58233552	G	C	-0.0774968	0.0447	0.08252	16808	55369	1.08344
rs1544211	9	130755320	G	C	0.0794	0.0055	0.0031	0.073	710038	1.13668	rs1544211	9	130755320	G	C	0.0788	0.0099	0.0042	0.01831	390065	1.73731	rs1544211	9	130755320	G	C	0.0775	-0.0016	0.0045	0.7288	322683	0.137392	9	130768410	rs56956620	D	I	-0.00780034	0.0147	0.5936	16992	55525	0.226506
rs146466011	9	130480435	T	C	0.0018	-0.0061	0.0223	0.7859	484680	0.104633	rs146466011	9	130480435	T	C	0.0019	-0.0334	0.0299	0.2639	262817	0.578561	rs146466011	9	130480435	T	C	0.0017	0.0523	0.0348	0.1325	221863	0.877784	9	130768504	rs10987826	A	G	0.00539542	0.0672	0.9364	12330	35203	0.0285386
rs149161422	9	131074566	A	G	0.0002	-0.1268	0.0983	0.1969	484680	0.705754	rs149161422	9	131074566	A	G	0.0002	-0.3022	0.1312	0.02121	262817	1.67346	rs149161422	9	131074566	A	G	0.0002	0.0755	0.1539	0.6235	221863	0.205164	9	130768754	rs7869576	I	D	-0.0835012	0.0443	0.05928	16808	55369	1.22709
rs143723122	9	131291087	C	G	0.0022	-0.0054	0.0217	0.8021	484680	0.0957715	rs143723122	9	131291087	C	G	0.0021	0.0324	0.0301	0.2812	262817	0.550985	rs143723122	9	131291087	C	G	0.0022	-0.0503	0.0325	0.1214	221863	0.915781	9	130768821	rs7869378	A	C	-0.0727965	0.0436	0.09512	16808	55369	1.02173
rs144144546	9	130736593	A	G	0.0004	0.1258	0.0653	0.05417	484680	1.26624	rs144144546	9	130736593	A	G	0.0003	0.2497	0.092	0.006674	262817	2.17561	rs144144546	9	130736593	A	G	0.0004	0.0019	0.0957	0.9838	221863	0.00709318	9	130768826	rs7869693	T	C	-0.0856015	0.0456	0.06054	16808	55369	1.21796
rs141595118	9	130674462	C	G	0.0003	-0.0411	0.0592	0.4876	484680	0.311936	rs141595118	9	130674462	C	G	0.0003	0.0557	0.0802	0.4876	262817	0.311936	rs141595118	9	130674462	C	G	0.0003	-0.1704	0.0908	0.06063	221863	1.21731	9	130768944	rs10987827	A	G	-0.0203966	0.033	0.5366	16992	55525	0.270349
rs78530536	9	131020236	T	C	0.0003	0.0178	0.0763	0.8151	484680	0.0887891	rs78530536	9	131020236	T	C	0.0003	-0.1024	0.099	0.3009	262817	0.521578	rs78530536	9	131020236	T	C	0.0003	0.1944	0.1245	0.1183	221863	0.927015	9	130769275	rs76418798	C	T	-0.0754027	0.0422	0.07383	16992	55525	1.13177
rs138255696	9	131501322	T	G	0.0017	0.007	0.0234	0.7659	484680	0.115828	rs138255696	9	131501322	T	G	0.0017	-0.0315	0.0328	0.3377	262817	0.471469	rs138255696	9	131501322	T	G	0.0018	0.0573	0.0345	0.09645	221863	1.0157	9	130769658	rs112589810	G	A	-0.00739729	0.0141	0.5997	16992	55525	0.222066
rs10760534	9	130851225	G	A	0.1557	0.0014	0.0026	0.5965	484680	0.22439	rs10760534	9	130851225	G	A	0.1562	0.0061	0.0036	0.08858	262817	1.05266	rs10760534	9	130851225	G	A	0.1552	-0.0038	0.0039	0.3361	221863	0.473531	9	130769743	rs75390484	A	G	0.00950469	0.0379	0.8018	10465	35572	0.0959339
rs10760535	9	130851244	G	A	0.1557	0.0014	0.0026	0.5985	484680	0.222936	rs10760535	9	130851244	G	A	0.1562	0.0061	0.0036	0.08906	262817	1.05032	rs10760535	9	130851244	G	A	0.1552	-0.0038	0.0039	0.3361	221863	0.473531	9	130769800	rs7873657	T	C	0.0173978	0.0426	0.6825	16609	54792	0.165897
rs10739710	9	130852056	A	G	0.1557	0.0014	0.0026	0.603	484680	0.219683	rs10739710	9	130852056	A	G	0.1562	0.0061	0.0036	0.09089	262817	1.04148	rs10739710	9	130852056	A	G	0.1551	-0.0038	0.0039	0.336	221863	0.473661	9	130770031	rs7874186	A	G	0	0.014	0.9993	16992	55525	0.000304113
rs142840045	9	130981907	A	C	0.0086	0.0017	0.0115	0.8844	484680	0.0533513	rs142840045	9	130981907	A	C	0.0086	0.0206	0.0158	0.1917	262817	0.717378	rs142840045	9	130981907	A	C	0.0087	-0.0231	0.0173	0.1805	221863	0.743523	9	130770276	rs7874551	G	A	-0.00040008	0.014	0.9766	16992	55525	0.0102833
rs112610495	9	131010347	G	C	0.0004	-0.0252	0.0494	0.6106	484680	0.214243	rs112610495	9	131010347	G	C	0.0004	0.0687	0.067	0.3048	262817	0.515985	rs112610495	9	131010347	G	C	0.0004	-0.1198	0.0757	0.1136	221863	0.944622	9	130770484	rs56106601	G	A	-0.000900405	0.014	0.9463	16992	55525	0.0239712
rs139389560	9	130479418	G	T	0.0005	0.0178	0.0542	0.7419	484680	0.129655	rs139389560	9	130479418	G	T	0.0005	0.0799	0.0671	0.2335	262817	0.631713	rs139389560	9	130479418	G	T	0.0004	-0.1383	0.0959	0.1493	221863	0.82594	9	130770654	rs56393013	T	C	0.00669752	0.0138	0.628	16992	55525	0.20204
rs142402796	9	131088760	T	C	0.0009	-0.0669	0.0313	0.03286	484680	1.48333	rs142402796	9	131088760	T	C	0.0011	-0.0385	0.0401	0.337	262817	0.47237	rs142402796	9	131088760	T	C	0.0008	-0.1612	0.0522	0.002027	221863	2.69315	9	130770685	rs58292669	A	G	0.00580313	0.0138	0.6773	16992	55525	0.169219
rs370828833	9	130565426	G	A	0.0003	-0.1321	0.0686	0.05411	484680	1.26672	rs370828833	9	130565426	G	A	0.0003	-0.2513	0.0964	0.009171	262817	2.03758	rs370828833	9	130565426	G	A	0.0003	0.0085	0.1007	0.933	221863	0.0301184	9	130771044	rs62586893	A	G	0.0239021	0.065	0.7136	14615	41874	0.146545
rs34654141	9	131351105	A	G	0.0004	0.011	0.0519	0.8329	484680	0.0794071	rs34654141	9	131351105	A	G	0.0004	0.0988	0.0698	0.1566	262817	0.805208	rs34654141	9	131351105	A	G	0.0004	-0.0999	0.0806	0.215	221863	0.667562	9	130772331	rs55980902	G	A	0.00590255	0.0138	0.671	16992	55525	0.173277
rs113882439	9	130798712	A	G	0.0005	-0.0584	0.0528	0.2688	484680	0.570571	rs113882439	9	130798712	A	G	0.0005	-0.1168	0.0711	0.1007	262817	0.996971	rs113882439	9	130798712	A	G	0.0004	0.0847	0.0816	0.2997	221863	0.523313	9	130772426	rs10819329	A	C	-0.00080032	0.0139	0.9529	16992	55525	0.0209527
rs112113240	9	131420266	A	G	0.0017	0.0076	0.0228	0.7381	484680	0.131885	rs112113240	9	131420266	A	G	0.0019	-0.0329	0.0298	0.2694	262817	0.569602	rs112113240	9	131420266	A	G	0.0015	0.0554	0.0369	0.133	221863	0.876148	9	130772889	rs4837220	T	C	0.00610135	0.0138	0.6566	16992	55525	0.182699
rs144957104	9	130867166	T	C	0.0029	0	0.0179	0.9983	484680	0.000738929	rs144957104	9	130867166	T	C	0.003	0.0254	0.0243	0.296	262817	0.528708	rs144957104	9	130867166	T	C	0.0028	-0.0429	0.0275	0.1187	221863	0.925549	9	130773936	rs947627	A	G	-0.0911947	0.0501	0.06896	16808	55369	1.1614
rs74832521	9	130995509	A	G	0.0007	-0.0879	0.0376	0.01932	484680	1.71399	rs74832521	9	130995509	A	G	0.0008	-0.0509	0.0477	0.286	262817	0.543634	rs74832521	9	130995509	A	G	0.0005	-0.1987	0.0635	0.001765	221863	2.75326	9	130774369	rs947626	G	A	-0.00290421	0.0139	0.8346	16992	55525	0.0785216
rs574171577	9	131379827	A	G	0.003	0.0314	0.0188	0.09529	484680	1.02095	rs574171577	9	131379827	A	G	0.003	0.0037	0.0258	0.8849	262817	0.0531058	rs574171577	9	131379827	A	G	0.003	0.0751	0.0284	0.008242	221863	2.08397	9	130774524	rs947625	A	C	-0.093399	0.0496	0.05987	16808	55369	1.22279
rs4836592	9	130694244	A	G	0.0854	0.003	0.0034	0.3823	484680	0.417596	rs4836592	9	130694244	A	G	0.0854	0.0079	0.0047	0.09192	262817	1.03659	rs4836592	9	130694244	A	G	0.0854	-0.005	0.0051	0.3293	221863	0.482408	9	130774752	rs4240423	A	C	-0.0909975	0.0463	0.0494	16808	55369	1.30627
rs184544691	9	131348921	T	C	0.0001	0.0817	0.1425	0.5664	484680	0.246877	rs184544691	9	131348921	T	C	0.0001	0.3987	0.2299	0.08285	262817	1.08171	rs184544691	9	131348921	T	C	0.0001	-0.1515	0.1867	0.4171	221863	0.37976	9	130775007	rs4837221	A	G	-0.108699	0.047	0.02059	16808	55369	1.68634
rs143683627	9	131070550	T	C	0.0009	-0.0574	0.0311	0.06522	484680	1.18562	rs143683627	9	131070550	T	C	0.0011	-0.0282	0.0398	0.4783	262817	0.3203	rs143683627	9	131070550	T	C	0.0008	-0.15	0.0521	0.003952	221863	2.40318	9	130775400	rs4131493	G	A	-0.00290421	0.0139	0.8376	16992	55525	0.0769633
rs200987766	9	131020330	A	G	0.0005	0.0043	0.0487	0.9289	484680	0.032031	rs200987766	9	131020330	A	G	0.0005	0.0805	0.0674	0.232	262817	0.634512	rs200987766	9	131020330	A	G	0.0005	-0.1038	0.0728	0.1538	221863	0.813044	9	130775679	rs12683733	C	G	-0.00989883	0.0144	0.4898	16992	55525	0.309981
rs558800491	9	130740197	G	A	0.0001	-0.0276	0.0816	0.7351	484680	0.133654	rs558800491	9	130740197	G	A	0.0001	0.0907	0.1148	0.4292	262817	0.36734	rs558800491	9	130740197	G	A	0.0002	-0.2175	0.1198	0.06943	221863	1.15845	9	130775681	rs117158033	C	G	0.00580313	0.0138	0.6733	16992	55525	0.171791
rs573923942	9	130916766	G	C	0.0017	0.0569	0.0277	0.0404	484680	1.39362	rs573923942	9	130916766	G	C	0.0017	0.0988	0.038	0.00939	262817	2.02733	rs573923942	9	130916766	G	C	0.0017	-0.0064	0.042	0.8784	221863	0.0563077	9	130775815	rs10819330	T	C	0.00550482	0.0138	0.6933	16992	55525	0.159079
rs117780527	9	131498004	C	G	0.0017	0.007	0.0234	0.7637	484680	0.117077	rs117780527	9	131498004	C	G	0.0017	-0.0311	0.0328	0.3435	262817	0.464073	rs117780527	9	131498004	C	G	0.0018	0.0573	0.0345	0.09666	221863	1.01475	9	130775816	rs6478809	A	G	-0.173604	0.0512	0.000703	16992	55525	3.15304
rs55932444	9	130536484	T	C	0.0277	0.0138	0.006	0.02044	484680	1.68952	rs55932444	9	130536484	T	C	0.0278	0.0233	0.0082	0.004415	262817	2.35507	rs55932444	9	130536484	T	C	0.0275	0.0007	0.009	0.9345	221863	0.0294207	9	130776119	rs4837222	D	I	-0.0943986	0.0481	0.04981	16808	55369	1.30268
rs117418656	9	131510347	A	G	0.0018	0.0054	0.0232	0.8149	484680	0.0888957	rs117418656	9	131510347	A	G	0.0017	-0.033	0.0326	0.3114	262817	0.506681	rs117418656	9	131510347	A	G	0.0018	0.0548	0.0343	0.1099	221863	0.959002	9	130776407	rs4837223	C	A	-0.00310481	0.0139	0.8215	16992	55525	0.0853924
rs144950491	9	130660147	C	G	0.0001	0.1898	0.1029	0.06506	484680	1.18669	rs144950491	9	130660147	C	G	0.0001	0.3616	0.14	0.009822	262817	2.0078	rs144950491	9	130660147	C	G	0.0001	-0.0285	0.1569	0.856	221863	0.0675262	9	130776493	rs4836598	C	T	-0.1129	0.0478	0.01813	15504	54062	1.7416
rs538996521	9	131082295	T	C	0.0001	-0.0536	0.1174	0.6477	484680	0.188626	rs538996521	9	131082295	T	C	0.0001	0.154	0.1654	0.3519	262817	0.453581	rs538996521	9	131082295	T	C	0.0001	-0.2887	0.1721	0.09333	221863	1.02998	9	130776586	rs67326643	G	A	-0.0944975	0.0482	0.04973	16808	55369	1.30338
rs554021434	9	130434632	T	C	0.0004	0.0653	0.0575	0.2563	484680	0.591251	rs554021434	9	130434632	T	C	0.0004	0.1524	0.0762	0.04533	262817	1.34361	rs554021434	9	130434632	T	C	0.0003	-0.0677	0.091	0.4568	221863	0.340274	9	130776897	rs10760523	T	C	0.00149888	0.0421	0.9722	16699	54535	0.0122444
rs142511536	9	130594064	A	G	0.026	0.0148	0.0061	0.01573	484680	1.80327	rs142511536	9	130594064	A	G	0.0261	0.0248	0.0084	0.003286	262817	2.48333	rs142511536	9	130594064	A	G	0.0259	0.0017	0.0092	0.8544	221863	0.0683388	9	130777117	rs71497677	A	G	0.00550482	0.0138	0.688	16992	55525	0.162412
rs10115829	9	130753165	T	C	0.0794	0.0054	0.0031	0.07981	709971	1.09794	rs10115829	9	130753165	T	C	0.0788	0.0097	0.0042	0.01993	390019	1.70049	rs10115829	9	130753165	T	C	0.0775	-0.0017	0.0045	0.7099	322662	0.148803	9	130777329	rs10819331	T	C	-0.0900013	0.0463	0.05207	16808	55369	1.28341
rs41305503	9	130636558	A	G	0.0004	0.0057	0.0579	0.922	484680	0.0352691	rs41305503	9	130636558	A	G	0.0004	-0.0869	0.0787	0.2699	262817	0.568797	rs41305503	9	130636558	A	G	0.0004	0.1324	0.0885	0.1347	221863	0.870632	9	130777467	rs10819332	T	G	-0.0955972	0.0482	0.04746	16808	55369	1.32367
rs192575942	9	130618873	T	C	0.0003	-0.0023	0.0646	0.9721	484680	0.0122891	rs192575942	9	130618873	T	C	0.0004	0.1069	0.0829	0.1975	262817	0.704433	rs192575942	9	130618873	T	C	0.0003	-0.1438	0.1071	0.1794	221863	0.746178	9	130777468	rs10819333	C	T	-0.103695	0.0468	0.02676	15504	54062	1.57251
rs531603942	9	130619516	T	C	0.0003	-0.0519	0.0626	0.4074	484680	0.389979	rs531603942	9	130619516	T	C	0.0003	-0.1538	0.085	0.07017	262817	1.15385	rs531603942	9	130619516	T	C	0.0003	0.0833	0.0959	0.3852	221863	0.414314	9	130777893	rs4836599	G	T	-0.00969686	0.0144	0.5	16992	55525	0.30103
rs542564339	9	130666435	A	G	0.0001	-0.0388	0.1068	0.7161	484680	0.145026	rs542564339	9	130666435	A	G	0.0001	-0.2734	0.1499	0.06811	262817	1.16679	rs542564339	9	130666435	A	G	0.0001	0.1284	0.1572	0.4142	221863	0.38279	9	130777900	rs4837224	G	A	-0.106406	0.0468	0.02283	15688	54218	1.64149
rs75253837	9	131090517	A	G	0.0354	-0.0035	0.0052	0.5035	484680	0.298001	rs75253837	9	131090517	A	G	0.0355	0.0043	0.0071	0.5473	262817	0.261775	rs75253837	9	131090517	A	G	0.0354	-0.0152	0.0078	0.05106	221863	1.29192	9	130777950	rs4836600	C	A	-0.0945964	0.0479	0.0482	16808	55369	1.31695
rs181762135	9	131094007	T	G	0.0354	-0.0035	0.0052	0.5049	484680	0.296795	rs181762135	9	131094007	T	G	0.0355	0.0043	0.0071	0.5467	262817	0.262251	rs181762135	9	131094007	T	G	0.0354	-0.0152	0.0078	0.05142	221863	1.28887	9	130778149	rs10819334	C	T	-0.0950032	0.0484	0.04987	16808	55369	1.30216
rs191404439	9	130671528	T	C	0.0001	-0.0249	0.1103	0.8215	484680	0.0853924	rs191404439	9	130671528	T	C	0.0001	-0.1877	0.1559	0.2286	262817	0.640924	rs191404439	9	130671528	T	C	0.0001	0.2268	0.1613	0.1598	221863	0.796423	9	130778460	rs7040943	I	D	0.00529595	0.0146	0.7162	16992	55525	0.144966
rs150557023	9	131430527	T	C	0.0002	0.1482	0.087	0.08836	484680	1.05374	rs150557023	9	131430527	T	C	0.0002	0.0501	0.1164	0.6668	262817	0.176004	rs150557023	9	131430527	T	C	0.0002	0.3803	0.1356	0.00505	221863	2.29671	9	130778514	rs7026544	A	C	-0.107697	0.0587	0.06662	15118	52218	1.1764
rs539011712	9	130912987	A	G	0.0025	-0.0491	0.0209	0.0188	484680	1.72584	rs539011712	9	130912987	A	G	0.0024	-0.0799	0.029	0.005811	262817	2.23575	rs539011712	9	130912987	A	G	0.0025	-0.0012	0.0312	0.97	221863	0.0132283	9	130778598	rs12380779	T	C	-0.0978995	0.0504	0.05206	16808	55369	1.2835
rs78117059	9	131362622	G	A	0.0098	-0.0335	0.0102	0.001059	484680	2.9751	rs78117059	9	131362622	G	A	0.0095	-0.021	0.0143	0.1419	262817	0.848018	rs78117059	9	131362622	G	A	0.0101	-0.0594	0.0151	8.739e-05	221863	4.05854	9	130779698	rs10819335	D	I	0.0335025	0.0206	0.1036	16992	55525	0.98464
rs10987866	9	130848773	C	T	0.1558	0.0014	0.0026	0.5902	484680	0.229001	rs10987866	9	130848773	C	T	0.1562	0.0061	0.0036	0.08865	262817	1.05232	rs10987866	9	130848773	C	T	0.1552	-0.0037	0.0039	0.348	221863	0.458421	9	130780122	rs10819336	C	T	-0.00599795	0.0139	0.6653	16992	55525	0.176982
rs12238725	9	130848858	C	T	0.1558	0.0014	0.0026	0.5907	484680	0.228633	rs12238725	9	130848858	C	T	0.1562	0.0061	0.0036	0.08866	262817	1.05227	rs12238725	9	130848858	C	T	0.1552	-0.0037	0.0039	0.3474	221863	0.45917	9	130780249	rs55985985	C	A	-0.107196	0.0477	0.02451	16808	55369	1.61066
rs9775643	9	130849697	T	C	0.1557	0.0014	0.0026	0.5907	484680	0.228633	rs9775643	9	130849697	T	C	0.1562	0.0061	0.0036	0.08821	262817	1.05448	rs9775643	9	130849697	T	C	0.1552	-0.0037	0.0039	0.3453	221863	0.461803	9	130780351	rs10987832	A	G	-0.00480151	0.0139	0.7286	16992	55525	0.137511
rs10987867	9	130849283	C	T	0.1558	0.0014	0.0026	0.5909	484680	0.228486	rs10987867	9	130849283	C	T	0.1562	0.0061	0.0036	0.08814	262817	1.05483	rs10987867	9	130849283	C	T	0.1552	-0.0037	0.0039	0.3445	221863	0.462811	9	130780553	rs199849449	I	D	-0.0138961	0.0138	0.3151	16992	55525	0.501552
rs9776305	9	130849426	A	G	0.1558	0.0014	0.0026	0.5935	484680	0.226579	rs9776305	9	130849426	A	G	0.1562	0.0061	0.0036	0.08884	262817	1.05139	rs9776305	9	130849426	A	G	0.1552	-0.0037	0.0039	0.3436	221863	0.463947	9	130780712	rs113439022	A	G	-0.0142003	0.0137	0.3003	16992	55525	0.522445
rs9774850	9	130849559	G	A	0.1558	0.0014	0.0026	0.5936	484680	0.226506	rs9774850	9	130849559	G	A	0.1563	0.0061	0.0036	0.08866	262817	1.05227	rs9774850	9	130849559	G	A	0.1552	-0.0037	0.0039	0.3429	221863	0.464833	9	130780804	rs10819337	T	C	-0.111099	0.0485	0.02189	16808	55369	1.65975
rs9774857	9	130849591	G	A	0.1558	0.0014	0.0026	0.5939	484680	0.226287	rs9774857	9	130849591	G	A	0.1563	0.0061	0.0036	0.08869	262817	1.05213	rs9774857	9	130849591	G	A	0.1552	-0.0037	0.0039	0.3425	221863	0.465339	9	130780962	rs10819338	T	C	-0.00609856	0.0138	0.6615	16992	55525	0.17947
rs9775629	9	130849632	T	C	0.1558	0.0014	0.0026	0.5942	484680	0.226067	rs9775629	9	130849632	T	C	0.1563	0.0061	0.0036	0.08874	262817	1.05188	rs9775629	9	130849632	T	C	0.1552	-0.0037	0.0039	0.3423	221863	0.465593	9	130781071	rs551938126	T	C	-0.1113	0.0485	0.02169	16808	55369	1.66374
rs11790358	9	130852863	A	G	0.1563	0.0014	0.0026	0.6003	484680	0.221632	rs11790358	9	130852863	A	G	0.1568	0.006	0.0036	0.09492	262817	1.02264	rs11790358	9	130852863	A	G	0.1557	-0.0038	0.0039	0.338	221863	0.471083	9	130781339	rs112548669	A	G	-0.132195	0.0563	0.01889	14035	49375	1.72377
rs10739709	9	130851984	T	C	0.1557	0.0013	0.0026	0.6055	484680	0.217886	rs10739709	9	130851984	T	C	0.1562	0.006	0.0036	0.09104	262817	1.04077	rs10739709	9	130851984	T	C	0.1551	-0.0038	0.0039	0.3337	221863	0.476644	9	130781356	rs113961980	A	G	-0.00589736	0.0138	0.6713	16992	55525	0.173083
rs7874541	9	130852390	A	G	0.1557	0.0013	0.0026	0.6106	484680	0.214243	rs7874541	9	130852390	A	G	0.1562	0.006	0.0036	0.09544	262817	1.02027	rs7874541	9	130852390	A	G	0.1552	-0.0038	0.0039	0.339	221863	0.4698	9	130781440	rs113731466	A	G	-0.00549507	0.0138	0.6875	16992	55525	0.162727
rs141078819	9	131085327	A	G	0.0007	0.0166	0.0387	0.6674	484680	0.175614	rs141078819	9	131085327	A	G	0.0008	-0.0387	0.052	0.4571	262817	0.339989	rs141078819	9	131085327	A	G	0.0007	0.108	0.0601	0.07217	221863	1.14164	9	130781556	rs112931090	T	A	-0.0130042	0.0138	0.3463	16992	55525	0.460548
rs568873280	9	130950036	G	A	0.0001	-0.1794	0.1293	0.1651	484680	0.782253	rs568873280	9	130950036	G	A	0.0001	-0.3469	0.1737	0.04577	262817	1.33942	rs568873280	9	130950036	G	A	0.0001	0.1429	0.2006	0.4762	221863	0.322211	9	130781896	rs7851722	G	A	-0.005103	0.0138	0.7098	16992	55525	0.148864
rs555753579	9	131153098	C	A	0.0024	-0.0088	0.0218	0.688	484680	0.162412	rs555753579	9	131153098	C	A	0.0024	-0.0481	0.03	0.1087	262817	0.96377	rs555753579	9	131153098	C	A	0.0024	0.0342	0.033	0.2989	221863	0.524474	9	130782031	rs7852168	C	T	-0.00559563	0.0138	0.6833	16992	55525	0.165389
rs141502808	9	131323757	G	A	0.0114	0.0032	0.01	0.7481	484680	0.12604	rs141502808	9	131323757	G	A	0.0115	0.0214	0.0136	0.1165	262817	0.933674	rs141502808	9	131323757	G	A	0.0112	-0.0161	0.0151	0.2866	221863	0.542724	9	130782255	rs112349175	T	C	-0.112195	0.0484	0.02054	16808	55369	1.6874
rs115456707	9	130877084	T	C	0.0014	0.0312	0.0256	0.2228	484680	0.652085	rs115456707	9	130877084	T	C	0.0015	-0.0056	0.034	0.8684	262817	0.0612802	rs115456707	9	130877084	T	C	0.0013	0.0915	0.0402	0.02286	221863	1.64092	9	130782413	rs10760524	T	C	-0.00549507	0.0138	0.6883	16992	55525	0.162222
rs149362875	9	131064632	A	G	0.0175	-0.0085	0.0074	0.249	484680	0.603801	rs149362875	9	131064632	A	G	0.0174	0.0029	0.0102	0.7792	262817	0.108351	rs149362875	9	131064632	A	G	0.0175	-0.0249	0.0111	0.02537	221863	1.59568	9	130782425	rs12005637	A	C	-0.111602	0.0484	0.0212	16808	55369	1.67366
rs9697214	9	130799484	T	C	0.0015	0.0256	0.0249	0.3051	484680	0.515558	rs9697214	9	130799484	T	C	0.0016	0.0725	0.0338	0.03177	262817	1.49798	rs9697214	9	130799484	T	C	0.0015	-0.0217	0.0383	0.5709	221863	0.24344	9	130782506	rs34044178	T	C	-0.00500249	0.0138	0.7187	16992	55525	0.143452
rs7849803	9	130758404	G	A	0.088	0.0065	0.0033	0.04729	484680	1.32523	rs7849803	9	130758404	G	A	0.0884	0.0111	0.0045	0.01436	262817	1.84285	rs7849803	9	130758404	G	A	0.0876	-0.0013	0.005	0.7965	221863	0.0988142	9	130783340	rs11795007	T	C	0.0394034	0.0362	0.2765	15121	50684	0.558305
rs7849992	9	130758735	C	T	0.088	0.0065	0.0033	0.04859	484680	1.31345	rs7849992	9	130758735	C	T	0.0884	0.0111	0.0045	0.01441	262817	1.84134	rs7849992	9	130758735	C	T	0.0876	-0.0013	0.005	0.7868	221863	0.104136	9	130783464	rs72754857	A	T	-0.00470103	0.0138	0.7327	16992	55525	0.135074
rs150698730	9	130770004	G	A	0.0004	-0.0871	0.0517	0.09225	484680	1.03503	rs150698730	9	130770004	G	A	0.0004	-0.129	0.0693	0.06257	262817	1.20363	rs150698730	9	130770004	G	A	0.0004	0.0668	0.0805	0.4066	221863	0.390833	9	130783713	rs11795085	C	T	-0.013298	0.0136	0.3258	16992	55525	0.487049
rs532568968	9	130592440	A	G	0.0002	-0.084	0.0887	0.3435	484680	0.464073	rs532568968	9	130592440	A	G	0.0002	-0.1738	0.1244	0.1626	262817	0.788879	rs532568968	9	130592440	A	G	0.0002	0.1585	0.1305	0.2246	221863	0.64859	9	130784133	rs78021228	G	A	-0.00569619	0.0137	0.6766	16992	55525	0.169668
rs4837218	9	130755693	G	A	0.0373	0.0044	0.0045	0.3226	647326	0.491336	rs4837218	9	130755693	G	A	0.0373	0.0115	0.0061	0.0622	353219	1.20621	rs4837218	9	130755693	G	A	0.036	-0.0052	0.0067	0.432	294108	0.364516	9	130784297	rs34075592	T	C	-0.00569619	0.0137	0.6743	16992	55525	0.171147
rs74659866	9	131068262	A	C	0.0341	-0.0069	0.0052	0.187	484680	0.728158	rs74659866	9	131068262	A	C	0.0343	0.0003	0.0072	0.972	262817	0.0123337	rs74659866	9	131068262	A	C	0.0339	-0.0194	0.0079	0.01386	221863	1.85824	9	130785647	rs55954601	G	C	-0.00619918	0.0137	0.6478	16992	55525	0.188559
rs10987936	9	130979748	A	T	0.0002	-0.212	0.0678	0.001781	484680	2.74934	rs10987936	9	130979748	A	T	0.0003	-0.1559	0.0826	0.05894	262817	1.22959	rs10987936	9	130979748	A	T	0.0002	-0.4317	0.1248	0.0005399	221863	3.26769	9	130785804	rs148147164	D	I	-0.0119005	0.0136	0.3786	16992	55525	0.421819
rs10987741	9	130563183	T	C	0.1386	0.0013	0.0028	0.6405	484680	0.193481	rs10987741	9	130563183	T	C	0.138	0.006	0.0038	0.1137	262817	0.94424	rs10987741	9	130563183	T	C	0.1395	-0.0043	0.0041	0.3033	221863	0.518128	9	130785871	rs113246678	C	T	-0.0136021	0.0136	0.3148	16992	55525	0.501965
rs144987608	9	130411551	T	C	0.1463	0.0007	0.0027	0.7969	484680	0.0985962	rs144987608	9	130411551	T	C	0.1461	-0.0033	0.0038	0.3755	262817	0.42539	rs144987608	9	130411551	T	C	0.1466	0.007	0.0041	0.08813	221863	1.05488	9	130786202	rs4837225	D	I	-0.00599795	0.0137	0.6619	16992	55525	0.179208
rs7865928	9	131510521	G	A	0.4008	-0.0019	0.0019	0.3352	484680	0.474696	rs7865928	9	131510521	G	A	0.4012	-0.0048	0.0027	0.07432	262817	1.12889	rs7865928	9	131510521	G	A	0.4004	0.0025	0.0029	0.4009	221863	0.396964	9	130787213	rs10987835	T	C	-0.112698	0.0484	0.01995	16808	55369	1.70006
rs138166288	9	130953462	A	C	0.0039	-0.0038	0.0167	0.8224	484680	0.0849169	rs138166288	9	130953462	A	C	0.0039	-0.0323	0.0231	0.1612	262817	0.792635	rs138166288	9	130953462	A	C	0.004	0.0305	0.0251	0.2229	221863	0.65189	9	130787344	rs56281017	A	C	-0.112195	0.0484	0.02048	16808	55369	1.68867
rs552558433	9	130468813	C	T	0.0047	0.0013	0.0146	0.9264	484680	0.0332015	rs552558433	9	130468813	C	T	0.0046	0.0216	0.0201	0.283	262817	0.548214	rs552558433	9	130468813	C	T	0.0047	-0.0331	0.0219	0.1299	221863	0.886391	9	130788220	rs531320377	A	G	-0.0133994	0.0136	0.3229	16992	55525	0.490932
rs113604182	9	131158218	C	G	0.1142	0.009	0.003	0.002935	484680	2.53239	rs113604182	9	131158218	C	G	0.114	0.0151	0.0041	0.0002788	262817	3.55471	rs113604182	9	131158218	C	G	0.1143	0.0039	0.0045	0.3918	221863	0.406936	9	130788281	rs4836601	A	G	0.0119977	0.0262	0.648	16657	53924	0.188425
rs148148120	9	131282542	C	T	0.0002	-0.0962	0.0811	0.2357	484680	0.62764	rs148148120	9	131282542	C	T	0.0002	-0.2157	0.1113	0.05257	262817	1.27926	rs148148120	9	131282542	C	T	0.0002	0.0889	0.1226	0.4683	221863	0.329476	9	130788376	rs114382765	G	A	-0.112497	0.0484	0.02007	16808	55369	1.69745
rs55634279	9	130887984	T	C	0.0043	-0.005	0.0149	0.7357	484680	0.133299	rs55634279	9	130887984	T	C	0.0044	0.017	0.0203	0.4029	262817	0.394803	rs55634279	9	130887984	T	C	0.0042	-0.039	0.0227	0.08654	221863	1.06278	9	130789145	rs61574581	G	A	-0.00670241	0.0137	0.622	16992	55525	0.20621
rs537219342	9	131187861	T	G	0.0002	-0.0885	0.0756	0.2419	484680	0.616364	rs537219342	9	131187861	T	G	0.0002	0.0049	0.0978	0.9601	262817	0.0176835	rs537219342	9	131187861	T	G	0.0002	-0.2854	0.124	0.0214	221863	1.66959	9	130790777	rs62586896	A	G	-0.00619918	0.0137	0.6488	16992	55525	0.187889
rs148836023	9	130593997	T	G	0.026	0.0151	0.0061	0.01377	484680	1.86107	rs148836023	9	130593997	T	G	0.0261	0.025	0.0084	0.003022	262817	2.51971	rs148836023	9	130593997	T	G	0.0259	0.0021	0.0092	0.8234	221863	0.0843891	9	130791117	rs7040479	A	G	-0.00619918	0.0137	0.6503	16992	55525	0.186886
rs10987745	9	130573896	T	C	0.1378	0.001	0.0028	0.7134	484680	0.146667	rs10987745	9	130573896	T	C	0.1372	0.0058	0.0038	0.1273	262817	0.895172	rs10987745	9	130573896	T	C	0.1386	-0.0046	0.0042	0.2686	221863	0.570894	9	130791152	rs62586897	C	A	-0.00530404	0.0137	0.6959	16992	55525	0.157453
rs113357847	9	131340535	T	C	0.0018	0.0098	0.0223	0.6595	484680	0.180785	rs113357847	9	131340535	T	C	0.002	-0.0287	0.0292	0.3257	262817	0.487182	rs113357847	9	131340535	T	C	0.0016	0.0564	0.036	0.1176	221863	0.929593	9	130791431	rs36001266	A	G	-0.00520351	0.0138	0.7053	16992	55525	0.151626
rs116004333	9	130774593	T	C	0.0007	0.0059	0.0364	0.8711	484680	0.059932	rs116004333	9	130774593	T	C	0.0008	0.0561	0.0484	0.2462	262817	0.608712	rs116004333	9	130774593	T	C	0.0007	-0.0816	0.0574	0.1547	221863	0.81051	9	130791438	rs34842561	G	A	-0.115501	0.047	0.01392	16515	54379	1.85636
rs114181286	9	130682270	A	G	0.0003	-0.0517	0.0591	0.3812	484680	0.418847	rs114181286	9	130682270	A	G	0.0003	0.0476	0.0801	0.5526	262817	0.257589	rs114181286	9	130682270	A	G	0.0003	-0.1739	0.0904	0.05442	221863	1.26424	9	130794503	rs10118236	D	I	-0.00520351	0.0138	0.7058	16992	55525	0.151318
rs116053071	9	130538382	G	A	0.0003	-0.0313	0.054	0.5619	484680	0.250341	rs116053071	9	130538382	G	A	0.0003	-0.096	0.0723	0.1844	262817	0.734239	rs116053071	9	130538382	G	A	0.0003	0.1075	0.0842	0.2017	221863	0.695294	9	130794928	rs10121566	T	C	-0.004902	0.0137	0.7213	16992	55525	0.141884
rs150345183	9	131162531	T	G	0.0002	-0.0135	0.0771	0.8613	484680	0.0648456	rs150345183	9	131162531	T	G	0.0002	-0.1273	0.1056	0.2279	262817	0.642256	rs150345183	9	131162531	T	G	0.0002	0.1614	0.1168	0.1668	221863	0.777804	9	130795402	rs7046559	T	C	-0.00700447	0.0137	0.6089	16992	55525	0.215454
rs7868260	9	130750801	G	A	0.0382	0.0067	0.0049	0.1676	484680	0.775726	rs7868260	9	130750801	G	A	0.0383	0.0147	0.0067	0.02815	262817	1.55052	rs7868260	9	130750801	G	A	0.0381	-0.0036	0.0074	0.6279	221863	0.20211	9	130798149	rs62586902	T	C	-0.113202	0.0484	0.01924	16808	55369	1.71579
rs139398993	9	130588920	A	G	0.0011	-0.0639	0.0289	0.02718	484680	1.56575	rs139398993	9	130588920	A	G	0.0011	-0.1102	0.0403	0.006316	262817	2.19956	rs139398993	9	130588920	A	G	0.0011	-0.0023	0.0429	0.9581	221863	0.0185892	9	130798752	rs28711915	A	G	-0.00530404	0.0138	0.7012	16992	55525	0.154158
rs573671105	9	130583864	A	G	0.0001	0.0228	0.099	0.8179	484680	0.0872998	rs573671105	9	130583864	A	G	0.0001	-0.1575	0.1394	0.2585	262817	0.587539	rs573671105	9	130583864	A	G	0.0001	0.2113	0.1452	0.1456	221863	0.836839	9	130799038	rs13294964	I	D	-0.0103029	0.0148	0.4865	16992	55525	0.312917
rs4837201	9	130643122	T	C	0.002	0.0122	0.0217	0.5722	484680	0.242452	rs4837201	9	130643122	T	C	0.0022	-0.0096	0.029	0.7401	262817	0.13071	rs4837201	9	130643122	T	C	0.0019	0.072	0.0338	0.033	221863	1.48149	9	130799971	rs7025654	T	C	0.00229736	0.0138	0.8658	16992	55525	0.0625824
rs114387091	9	130528774	T	C	0.0005	0.0046	0.0429	0.9148	484680	0.0386738	rs114387091	9	130528774	T	C	0.0006	-0.0484	0.0571	0.3968	262817	0.401428	rs114387091	9	130528774	T	C	0.0005	0.1131	0.0672	0.09242	221863	1.03423	9	130800611	rs12349657	G	A	-0.116601	0.0468	0.01275	16515	54379	1.89449
rs45596435	9	130967343	A	G	0.0027	0.0213	0.0181	0.2398	484680	0.620151	rs45596435	9	130967343	A	G	0.0029	-0.0074	0.024	0.7569	262817	0.120961	rs45596435	9	130967343	A	G	0.0024	0.0611	0.0287	0.03309	221863	1.4803	9	130800643	rs12552253	C	T	-0.00589736	0.0136	0.6631	16992	55525	0.178421
rs561750124	9	130602877	C	T	0.0015	0.0134	0.0261	0.6085	484680	0.215739	rs561750124	9	130602877	C	T	0.0014	-0.0327	0.0365	0.3696	262817	0.432268	rs561750124	9	130602877	C	T	0.0015	0.0647	0.0387	0.09412	221863	1.02632	9	130802156	rs10987845	D	I	-0.0113036	0.015	0.4538	16992	55525	0.343136
rs76326400	9	130592992	G	A	0.0009	-0.008	0.0333	0.8091	484680	0.0919978	rs76326400	9	130592992	G	A	0.001	0.0337	0.0437	0.4406	262817	0.355956	rs76326400	9	130592992	G	A	0.0008	-0.0922	0.0531	0.08268	221863	1.0826	9	130803151	rs2417072	A	G	-0.00549507	0.0137	0.6897	16992	55525	0.16134
rs61741075	9	130635074	A	G	0.0005	0.0016	0.0406	0.9682	484680	0.0140349	rs61741075	9	130635074	A	G	0.0006	-0.0291	0.0554	0.5995	262817	0.222211	rs61741075	9	130635074	A	G	0.0005	0.1228	0.0618	0.04691	221863	1.32873	9	130803369	rs2417071	T	C	-0.0140989	0.0135	0.2961	16992	55525	0.528562
rs562358532	9	131168494	C	T	0.0002	-0.0135	0.0791	0.8644	484680	0.0632852	rs562358532	9	131168494	C	T	0.0002	-0.1288	0.1078	0.2321	262817	0.634325	rs562358532	9	131168494	C	T	0.0002	0.1672	0.1206	0.1655	221863	0.781202	9	130804153	rs7043230	A	G	-0.0235962	0.0295	0.4228	12400	35046	0.373865
rs140983075	9	131336267	T	C	0.0018	0.01	0.0223	0.654	484680	0.184422	rs140983075	9	131336267	T	C	0.002	-0.0285	0.0292	0.3292	262817	0.48254	rs140983075	9	131336267	T	C	0.0016	0.0563	0.036	0.1179	221863	0.928486	9	130807418	rs145321949	A	G	-0.113505	0.0483	0.01886	16808	55369	1.72446
rs115891139	9	130424883	A	G	0.0004	-0.049	0.0479	0.3066	484680	0.513428	rs115891139	9	130424883	A	G	0.0005	-0.113	0.0635	0.07501	262817	1.12488	rs115891139	9	130424883	A	G	0.0004	0.068	0.0759	0.3702	221863	0.431564	9	130808444	rs10819341	T	C	0.0312952	0.0203	0.1236	16992	55525	0.907982
rs535592754	9	131393012	T	C	0.0001	-0.2856	0.1512	0.05889	484680	1.22996	rs535592754	9	131393012	T	C	0.0001	-0.5398	0.2172	0.01294	262817	1.88807	rs535592754	9	131393012	T	C	0.0001	0.0221	0.2173	0.9192	221863	0.03659	9	130808807	rs71381722	C	G	-0.113505	0.0483	0.01888	16808	55369	1.724
rs190121372	9	130604564	A	G	0.0002	-0.0009	0.0648	0.9889	484680	0.00484762	rs190121372	9	130604564	A	G	0.0002	-0.0808	0.088	0.3585	262817	0.445511	rs190121372	9	130604564	A	G	0.0002	0.1618	0.0993	0.1032	221863	0.98632	9	130809667	rs4837231	T	C	-0.00559563	0.0137	0.6848	16992	55525	0.164436
rs76210833	9	130686419	G	A	0.0003	-0.0513	0.059	0.3846	484680	0.414991	rs76210833	9	130686419	G	A	0.0003	0.0471	0.08	0.5555	262817	0.255316	rs76210833	9	130686419	G	A	0.0003	-0.1736	0.0904	0.05471	221863	1.26193	9	130809961	rs11787917	D	I	-0.0129029	0.0135	0.3392	16992	55525	0.469544
rs112640367	9	130660088	A	G	0.0002	0.0858	0.0782	0.2729	484680	0.563996	rs112640367	9	130660088	A	G	0.0002	0.2108	0.1083	0.05165	262817	1.28693	rs112640367	9	130660088	A	G	0.0002	-0.0806	0.117	0.4905	221863	0.309361	9	130810648	rs141232521	T	C	-0.113505	0.0483	0.01884	16808	55369	1.72492
rs45491401	9	130937684	T	C	0.008	-0.0013	0.012	0.9129	484680	0.0395768	rs45491401	9	130937684	T	C	0.0081	-0.0197	0.0165	0.2316	262817	0.635261	rs45491401	9	130937684	T	C	0.008	0.0252	0.0182	0.1658	221863	0.780415	9	130810652	rs112041405	G	C	-0.0246001	0.0297	0.4068	12400	35046	0.390619
rs11790357	9	130852834	A	G	0.156	0.0015	0.0026	0.5654	484680	0.247644	rs11790357	9	130852834	A	G	0.1565	0.0061	0.0036	0.08967	262817	1.04735	rs11790357	9	130852834	A	G	0.1555	-0.0036	0.0039	0.3657	221863	0.436875	9	130810666	rs10987847	D	I	-0.113505	0.0483	0.01885	16808	55369	1.72469
rs7856011	9	130842956	G	A	0.1557	0.0015	0.0026	0.5744	484680	0.240786	rs7856011	9	130842956	G	A	0.1562	0.0061	0.0036	0.08766	262817	1.0572	rs7856011	9	130842956	G	A	0.1551	-0.0036	0.0039	0.3645	221863	0.438302	9	130811489	rs947619	G	A	-0.00700447	0.0152	0.6476	16992	55525	0.188693
rs7036522	9	130844854	A	C	0.1557	0.0015	0.0026	0.5753	484680	0.240106	rs7036522	9	130844854	A	C	0.1562	0.0061	0.0036	0.08699	262817	1.06053	rs7036522	9	130844854	A	C	0.1551	-0.0036	0.0039	0.3629	221863	0.440213	9	130811534	rs111932822	A	G	0.0353961	0.038	0.3515	15121	50684	0.454075
rs62586931	9	130845136	G	A	0.1557	0.0014	0.0026	0.578	484680	0.238072	rs62586931	9	130845136	G	A	0.1562	0.0061	0.0036	0.08805	262817	1.05527	rs62586931	9	130845136	G	A	0.1551	-0.0036	0.0039	0.3599	221863	0.443818	9	130811675	rs2417067	T	C	-0.00190181	0.0186	0.9199	14237	44208	0.0362594
rs62586932	9	130845150	C	A	0.1557	0.0014	0.0026	0.578	484680	0.238072	rs62586932	9	130845150	C	A	0.1562	0.0061	0.0036	0.08805	262817	1.05527	rs62586932	9	130845150	C	A	0.1551	-0.0036	0.0039	0.3599	221863	0.443818	9	130812046	rs149248270	A	G	-0.0102019	0.0152	0.5007	16992	55525	0.300422
rs12335413	9	130845370	T	G	0.1557	0.0014	0.0026	0.5784	484680	0.237772	rs12335413	9	130845370	T	G	0.1562	0.0061	0.0036	0.08805	262817	1.05527	rs12335413	9	130845370	T	G	0.1551	-0.0036	0.0039	0.3595	221863	0.444301	9	130812817	rs113991492	G	A	-0.137803	0.048	0.004131	16515	54379	2.38394
rs12339693	9	130845435	A	C	0.1557	0.0014	0.0026	0.5784	484680	0.237772	rs12339693	9	130845435	A	C	0.1562	0.0061	0.0036	0.08805	262817	1.05527	rs12339693	9	130845435	A	C	0.1551	-0.0036	0.0039	0.3595	221863	0.444301	9	130813920	rs140492225	A	G	-0.146703	0.0501	0.003428	16371	54250	2.46496
rs7036499	9	130844744	C	T	0.1557	0.0014	0.0026	0.5794	484680	0.237022	rs7036499	9	130844744	C	T	0.1562	0.0061	0.0036	0.08863	262817	1.05242	rs7036499	9	130844744	C	T	0.1551	-0.0036	0.0039	0.3611	221863	0.442373	9	130814366	rs882895	A	G	-0.148001	0.0502	0.003189	16371	54250	2.49635
rs62586933	9	130845734	T	C	0.1557	0.0014	0.0026	0.5825	484680	0.234704	rs62586933	9	130845734	T	C	0.1562	0.0061	0.0036	0.08898	262817	1.05071	rs62586933	9	130845734	T	C	0.1552	-0.0036	0.0039	0.3594	221863	0.444422	9	130815139	rs56312805	G	A	0.0100988	0.0431	0.8157	16520	52892	0.0884695
rs35640773	9	130845858	C	T	0.1557	0.0014	0.0026	0.5827	484680	0.234555	rs35640773	9	130845858	C	T	0.1562	0.0061	0.0036	0.08901	262817	1.05056	rs35640773	9	130845858	C	T	0.1551	-0.0036	0.0039	0.3592	221863	0.444664	9	130815578	rs372573537	T	C	-0.150102	0.0503	0.002819	16371	54250	2.5499
rs10760531	9	130846585	G	A	0.1557	0.0014	0.0026	0.5833	484680	0.234108	rs10760531	9	130846585	G	A	0.1562	0.0061	0.0036	0.08898	262817	1.05071	rs10760531	9	130846585	G	A	0.1552	-0.0036	0.0039	0.3582	221863	0.445874	9	130816430	rs573370030	D	I	-0.153396	0.0503	0.002302	16371	54250	2.63789
rs10819346	9	130847541	C	T	0.1557	0.0014	0.0026	0.5844	484680	0.23329	rs10819346	9	130847541	C	T	0.1562	0.0061	0.0036	0.08893	262817	1.05095	rs10819346	9	130847541	C	T	0.1552	-0.0036	0.0039	0.3572	221863	0.447089	9	130816527	rs10119067	A	G	-0.153606	0.0503	0.002272	16371	54250	2.64359
rs10760533	9	130847336	G	C	0.1557	0.0014	0.0026	0.5861	484680	0.232028	rs10760533	9	130847336	G	C	0.1562	0.0061	0.0036	0.08959	262817	1.04774	rs10760533	9	130847336	G	C	0.1552	-0.0036	0.0039	0.3568	221863	0.447575	9	130816609	rs10987850	G	A	-0.0145047	0.0135	0.2848	16992	55525	0.54546
rs10987865	9	130847696	C	T	0.1558	0.0014	0.0026	0.5879	484680	0.230697	rs10987865	9	130847696	C	T	0.1562	0.0061	0.0036	0.08897	262817	1.05076	rs10987865	9	130847696	C	T	0.1552	-0.0036	0.0039	0.3532	221863	0.451979	9	130817265	rs117842381	I	D	-0.00439966	0.0138	0.7503	16992	55525	0.124765
rs10819345	9	130847361	T	C	0.1557	0.0014	0.0026	0.5892	484680	0.229737	rs10819345	9	130847361	T	C	0.1562	0.0061	0.0036	0.0896	262817	1.04769	rs10819345	9	130847361	T	C	0.1552	-0.0036	0.0039	0.3533	221863	0.451856	9	130819328	rs57241784	T	C	0.0314018	0.0206	0.1271	16992	55525	0.895854
rs10819348	9	130849998	G	A	0.1559	0.0013	0.0026	0.6181	484680	0.208941	rs10819348	9	130849998	G	A	0.1564	0.006	0.0036	0.09388	262817	1.02743	rs10819348	9	130849998	G	A	0.1554	-0.0037	0.0039	0.3418	221863	0.466228	9	130819574	rs10987852	I	D	-0.004902	0.0137	0.7207	16992	55525	0.142245
rs190389497	9	130680435	T	C	0.0001	-0.0357	0.1011	0.7238	484680	0.140381	rs190389497	9	130680435	T	C	0.0001	0.1183	0.145	0.4144	262817	0.38258	rs190389497	9	130680435	T	C	0.0001	-0.257	0.1456	0.0776	221863	1.11014	9	130820743	rs138849736	T	G	-0.0159973	0.0136	0.2388	16992	55525	0.621966
rs139383507	9	131159854	T	C	0.0002	-0.0138	0.0767	0.8573	484680	0.0668672	rs139383507	9	131159854	T	C	0.0002	-0.1271	0.105	0.2264	262817	0.645124	rs139383507	9	131159854	T	C	0.0002	0.1585	0.116	0.172	221863	0.764472	9	130821611	rs7871032	A	T	0.0570984	0.0813	0.4822	12586	36179	0.316773
rs142756741	9	131091127	A	G	0.0074	0.0074	0.0125	0.5563	484680	0.254691	rs142756741	9	131091127	A	G	0.0074	0.0288	0.0172	0.09435	262817	1.02526	rs142756741	9	131091127	A	G	0.0075	-0.0177	0.0188	0.3469	221863	0.459796	9	130823135	rs10819342	T	C	-0.174901	0.0622	0.004951	13455	47563	2.30531
rs187860411	9	131401276	G	A	0.0002	0.0035	0.0766	0.9632	484680	0.0162835	rs187860411	9	131401276	G	A	0.0002	0.1055	0.1074	0.3261	262817	0.486649	rs187860411	9	131401276	G	A	0.0003	-0.1786	0.1129	0.1137	221863	0.94424	9	130823344	rs531245442	C	T	-0.00470103	0.0135	0.73	16992	55525	0.136677
rs61740197	9	130941316	A	C	0.0086	-0.0049	0.0103	0.633	484680	0.198596	rs61740197	9	130941316	A	C	0.0085	-0.0215	0.0143	0.1341	262817	0.872571	rs61740197	9	130941316	A	C	0.0088	0.0168	0.0154	0.2759	221863	0.559248	9	130827345	rs10760528	A	G	0.0167981	0.0433	0.6977	16362	52131	0.156331
rs141032768	9	130592716	T	G	0.026	0.0154	0.0061	0.01152	484680	1.93855	rs141032768	9	130592716	T	G	0.0261	0.0252	0.0084	0.00271	262817	2.56703	rs141032768	9	130592716	T	G	0.0259	0.0025	0.0092	0.7857	221863	0.104743	9	130827968	rs4836605	C	A	-0.00530404	0.0135	0.6952	16992	55525	0.15789
rs572126678	9	130604193	G	A	0.0013	0.0174	0.0302	0.5651	484680	0.247875	rs572126678	9	130604193	G	A	0.0013	0.0678	0.0419	0.1058	262817	0.975514	rs572126678	9	130604193	G	A	0.0013	-0.0445	0.0452	0.3251	221863	0.487983	9	130829564	rs7852659	G	A	-0.00450011	0.0137	0.7397	16992	55525	0.130944
rs117816888	9	130907074	G	A	0.0001	-0.1147	0.1019	0.2604	484680	0.584359	rs117816888	9	130907074	G	A	0.0001	0.036	0.1322	0.7852	262817	0.10502	rs117816888	9	130907074	G	A	0.0001	-0.351	0.1663	0.03477	221863	1.4588	9	130829687	rs10819343	I	D	-0.0041988	0.0136	0.7582	16992	55525	0.120216
rs573122465	9	130872562	A	G	0.0009	-0.0379	0.0357	0.2877	484680	0.54106	rs573122465	9	130872562	A	G	0.0009	0.0175	0.0495	0.7236	262817	0.140501	rs573122465	9	130872562	A	G	0.001	-0.115	0.0533	0.03088	221863	1.51032	9	130831329	rs10739706	A	T	-0.176403	0.0631	0.005223	13455	47563	2.28208
rs78336605	9	131330565	A	G	0.0018	0.0086	0.0223	0.6987	484680	0.155709	rs78336605	9	131330565	A	G	0.002	-0.0295	0.0292	0.3118	262817	0.506124	rs78336605	9	131330565	A	G	0.0016	0.0549	0.036	0.1275	221863	0.89449	9	130832997	rs61572685	D	I	-0.00130085	0.0283	0.9641	13326	39176	0.0158779
rs533877898	9	131044782	T	C	0.0005	0.0812	0.0521	0.1195	484680	0.922632	rs533877898	9	131044782	T	C	0.0005	0.1658	0.0712	0.01987	262817	1.7018	rs533877898	9	131044782	T	C	0.0005	-0.0281	0.0792	0.7229	221863	0.140922	9	130833249	rs34315350	G	A	-0.00310481	0.0135	0.8192	16992	55525	0.0866101
rs147770742	9	130620462	C	T	0.0003	0.0032	0.0638	0.9598	484680	0.0178193	rs147770742	9	130620462	C	T	0.0004	0.1116	0.0829	0.1781	262817	0.749336	rs147770742	9	130620462	C	T	0.0003	-0.13	0.1038	0.2102	221863	0.677367	9	130835135	rs35830594	A	G	-0.175998	0.0637	0.005754	13455	47563	2.24003
rs189630033	9	131011808	T	G	0.0008	-0.0407	0.0343	0.2346	484680	0.629672	rs189630033	9	131011808	T	G	0.0008	0.0209	0.0473	0.6592	262817	0.180983	rs189630033	9	131011808	T	G	0.0008	-0.1061	0.0514	0.03905	221863	1.40838	9	130835780	rs4240425	T	C	-0.0031951	0.0141	0.8188	16992	55525	0.0868222
rs145640549	9	131126196	A	G	0.0018	-0.0275	0.0233	0.2395	484680	0.620694	rs145640549	9	131126196	A	G	0.0019	-0.0027	0.0309	0.9295	262817	0.0317506	rs145640549	9	131126196	A	G	0.0017	-0.0902	0.0369	0.01463	221863	1.83476	9	130836627	rs11403307	G	C	-0.013298	0.0134	0.322	16992	55525	0.492144
rs546409946	9	130432985	A	G	0.0003	-0.1019	0.0781	0.1919	484680	0.716925	rs546409946	9	130432985	A	G	0.0003	-0.1874	0.1036	0.07038	262817	1.15255	rs546409946	9	130432985	A	G	0.0003	0.1053	0.1233	0.3933	221863	0.405276	9	130836736	rs7852597	A	G	-0.175199	0.0641	0.006283	13455	47563	2.20183
rs118142322	9	130717381	C	G	0.0004	0.0381	0.0548	0.4873	484680	0.312204	rs118142322	9	130717381	C	G	0.0004	0.1084	0.0735	0.1405	262817	0.852324	rs118142322	9	130717381	C	G	0.0003	-0.0959	0.0851	0.2598	221863	0.585361	9	130837106	rs10987862	C	T	-0.0131967	0.0134	0.3239	16992	55525	0.489589
rs77693082	9	131067287	G	T	0.0009	-0.0547	0.0312	0.07964	484680	1.09887	rs77693082	9	131067287	G	T	0.001	-0.0266	0.0399	0.5045	262817	0.297139	rs77693082	9	131067287	G	T	0.0008	-0.1458	0.0521	0.00518	221863	2.28567	9	130837311	rs7853352	C	T	-0.174401	0.0645	0.006823	13455	47563	2.16602
rs147314271	9	131067887	T	C	0.0009	-0.0558	0.0312	0.07325	484680	1.13519	rs147314271	9	131067887	T	C	0.001	-0.0282	0.0398	0.4784	262817	0.320209	rs147314271	9	131067887	T	C	0.0008	-0.1474	0.0522	0.004721	221863	2.32597	9	130837414	rs10637931	G	T	0.00600195	0.0546	0.9127	11536	32120	0.0396719
rs59946927	9	130899504	T	C	0.0002	-0.0686	0.0723	0.3428	484680	0.464959	rs59946927	9	130899504	T	C	0.0002	0.0275	0.0954	0.773	262817	0.111821	rs59946927	9	130899504	T	C	0.0002	-0.2441	0.1152	0.03418	221863	1.46623	9	130837547	rs7863848	G	A	0.00149888	0.0139	0.9166	16992	55525	0.0378201
rs74675182	9	131469384	A	G	0.0016	0.0006	0.0243	0.9796	484680	0.00895122	rs74675182	9	131469384	A	G	0.0016	-0.0373	0.0342	0.2752	262817	0.560352	rs74675182	9	131469384	A	G	0.0017	0.0526	0.0358	0.1415	221863	0.849244	9	130837578	rs10547739	G	T	0.0315956	0.0207	0.1259	16992	55525	0.899974
rs149447922	9	131473532	A	G	0.0016	0.0006	0.0243	0.9803	484680	0.008641	rs149447922	9	131473532	A	G	0.0016	-0.0374	0.0342	0.274	262817	0.562249	rs149447922	9	131473532	A	G	0.0017	0.0525	0.0358	0.1427	221863	0.845576	9	130837786	rs34054513	G	A	-0.0034961	0.0419	0.9341	16515	54379	0.0296066
rs116883513	9	131505188	G	A	0.0018	0.0079	0.0234	0.7346	484680	0.133949	rs116883513	9	131505188	G	A	0.0017	-0.0295	0.0328	0.3685	262817	0.433563	rs116883513	9	131505188	G	A	0.0018	0.0568	0.0344	0.09884	221863	1.00507	9	130837841	rs10987863	G	A	-0.00859685	0.0141	0.5428	16992	55525	0.26536
rs80055395	9	131493204	T	C	0.0019	0.0054	0.0213	0.7993	484680	0.0972902	rs80055395	9	131493204	T	C	0.0021	-0.0285	0.028	0.3086	262817	0.510604	rs80055395	9	131493204	T	C	0.0017	0.0513	0.0339	0.13	221863	0.886057	9	130838326	rs140347899	I	D	-0.00450011	0.014	0.7473	16992	55525	0.126505
rs79630827	9	130990744	G	A	0.2102	0.0143	0.0023	8.872e-10	484680	9.05198	rs79630827	9	130990744	G	A	0.2094	0.0178	0.0032	3.216e-08	262817	7.49268	rs79630827	9	130990744	G	A	0.2113	0.0092	0.0035	0.00932	221863	2.03058	9	130838487	rs12238754	T	C	0.00519647	0.0541	0.9231	16718	54893	0.0347512
rs145158180	9	131443439	A	G	0.0016	-0.0024	0.0259	0.9246	484680	0.0340461	rs145158180	9	131443439	A	G	0.0016	-0.0426	0.0362	0.2389	262817	0.621784	rs145158180	9	131443439	A	G	0.0017	0.0528	0.0382	0.1665	221863	0.778586	9	130838717	rs10760530	T	C	-0.0010005	0.0143	0.943	16992	55525	0.0254883
rs553537611	9	131217162	G	C	0.0009	0.0395	0.0337	0.2409	484680	0.618163	rs553537611	9	131217162	G	C	0.001	-0.012	0.0453	0.7911	262817	0.101769	rs553537611	9	131217162	G	C	0.0009	0.1133	0.0523	0.03034	221863	1.51798	9	130838784	rs10819344	C	T	-0.000700245	0.0428	0.9875	16992	55525	0.0054629
rs114435268	9	131111858	A	G	0.0354	-0.0036	0.0052	0.4869	484680	0.31256	rs114435268	9	131111858	A	G	0.0355	0.004	0.0071	0.5782	262817	0.237922	rs114435268	9	131111858	A	G	0.0354	-0.0151	0.0078	0.05318	221863	1.27425	9	130838982	rs2417068	D	I	-0.0137035	0.021	0.5144	12256	34917	0.288699
rs7035735	9	131120665	A	G	0.0354	-0.0036	0.0052	0.4878	484680	0.311758	rs7035735	9	131120665	A	G	0.0355	0.004	0.0071	0.5752	262817	0.240181	rs7035735	9	131120665	A	G	0.0354	-0.0151	0.0078	0.05332	221863	1.27311	9	130839080	rs10119674	C	G	-0.00359646	0.0142	0.8021	16992	55525	0.0957715
rs545053093	9	130790294	C	T	0.0001	0.0183	0.0902	0.839	484680	0.076238	rs545053093	9	130790294	C	T	0.0001	0.1635	0.1205	0.1748	262817	0.757459	rs545053093	9	130790294	C	T	0.0001	-0.1723	0.141	0.2215	221863	0.654626	9	130839084	rs10125866	A	G	-0.174103	0.0659	0.008213	13455	47563	2.0855
rs147029335	9	131482269	A	G	0.0002	0.0953	0.087	0.2737	484680	0.562725	rs147029335	9	131482269	A	G	0.0002	0.2273	0.1193	0.05684	262817	1.24535	rs147029335	9	131482269	A	G	0.0002	-0.0943	0.1317	0.4739	221863	0.324313	9	130839169	rs10119709	A	G	-0.00749804	0.0289	0.7941	12400	35046	0.100125
rs368212225	9	130888903	T	C	0.0002	0.0053	0.0847	0.9499	484680	0.0223221	rs368212225	9	130888903	T	C	0.0002	0.151	0.1182	0.2014	262817	0.695941	rs368212225	9	130888903	T	C	0.0002	-0.161	0.1256	0.2	221863	0.69897	9	130839178	rs10125888	T	C	0.00330453	0.0539	0.9516	16718	54893	0.0215456
rs142344546	9	130760296	A	G	0.0004	-0.087	0.051	0.08799	484680	1.05557	rs142344546	9	130760296	A	G	0.0004	-0.1248	0.0685	0.06867	262817	1.16323	rs142344546	9	130760296	A	G	0.0004	0.0642	0.079	0.417	221863	0.379864	9	130839861	rs67001329	C	G	0.00799793	0.0522	0.8777	16718	54893	0.0566539
rs142673579	9	130463920	A	G	0.0011	-0.0422	0.0305	0.1672	484680	0.776764	rs142673579	9	130463920	A	G	0.001	0.0166	0.0437	0.7037	262817	0.152612	rs142673579	9	130463920	A	G	0.0012	-0.0956	0.0441	0.03004	221863	1.5223	9	130840012	rs4443757	T	C	-0.00439966	0.0145	0.7625	16992	55525	0.11776
rs10819329	9	130772426	A	G	0.0915	0.0057	0.0032	0.07656	484680	1.116	rs10819329	9	130772426	A	G	0.0921	0.0103	0.0044	0.01958	262817	1.70819	rs10819329	9	130772426	A	G	0.0907	-0.0016	0.0049	0.737	221863	0.132533	9	130840282	rs4276778	T	C	-0.156899	0.0543	0.003867	16808	55369	2.41263
rs199632653	9	131243908	G	C	0.0271	0.0104	0.0082	0.207	484680	0.68403	rs199632653	9	131243908	G	C	0.0271	-0.0034	0.0113	0.7658	262817	0.115885	rs199632653	9	131243908	G	C	0.0271	0.0269	0.0124	0.03075	221863	1.51215	9	130840678	rs143431059	A	G	0.000499875	0.0433	0.9912	16992	55525	0.00383871
rs61757224	9	130965795	A	C	0.0044	0.0089	0.0143	0.5337	484680	0.272703	rs61757224	9	130965795	A	C	0.0045	0.032	0.0195	0.1006	262817	0.997402	rs61757224	9	130965795	A	C	0.0043	-0.0208	0.0218	0.3396	221863	0.469032	9	130841710	rs34893570	C	G	-0.0138048	0.0143	0.3346	16992	55525	0.475474
rs148830872	9	130771404	A	C	0.0003	0.0121	0.0637	0.8499	484680	0.0706322	rs148830872	9	130771404	A	C	0.0003	0.0854	0.0863	0.3228	262817	0.491066	rs148830872	9	130771404	A	C	0.0003	-0.1499	0.0977	0.1248	221863	0.903785	9	130841917	rs7851605	T	C	0.0280042	0.046	0.5424	14249	46730	0.26568
rs546276402	9	131114859	G	T	0.0012	-0.0057	0.03	0.8488	484680	0.0711946	rs546276402	9	131114859	G	T	0.0012	-0.0488	0.042	0.2451	262817	0.610657	rs546276402	9	131114859	G	T	0.0013	0.0613	0.0443	0.1659	221863	0.780154	9	130841924	rs7851607	T	G	-0.00060018	0.0436	0.9889	16992	55525	0.00484762
rs117844531	9	131266470	C	A	0.0002	-0.0816	0.0902	0.3657	484680	0.436875	rs117844531	9	131266470	C	A	0.0002	-0.1825	0.1178	0.1214	262817	0.915781	rs117844531	9	131266470	C	A	0.0002	0.1554	0.1457	0.2861	221863	0.543482	9	130842142	rs7851849	T	C	-0.189298	0.0758	0.01254	10919	31939	1.9017
rs75722159	9	131098652	A	G	0.0009	-0.065	0.0314	0.03875	484680	1.41173	rs75722159	9	131098652	A	G	0.001	-0.0365	0.0403	0.3644	262817	0.438422	rs75722159	9	131098652	A	G	0.0008	-0.1557	0.0524	0.002964	221863	2.52812	9	130842180	rs7852162	G	A	0.0082955	0.0435	0.8496	16515	54379	0.0707855
rs536051481	9	130667851	A	C	0.0004	0.0824	0.0519	0.1121	484680	0.950394	rs536051481	9	130667851	A	C	0.0004	0.0162	0.0697	0.8163	262817	0.0881502	rs536051481	9	130667851	A	C	0.0003	0.2081	0.0805	0.009762	221863	2.01046	9	130842246	rs7851975	G	T	0.0082955	0.0435	0.8496	16515	54379	0.0707855
rs550700587	9	131348749	C	T	0.0013	0.0024	0.0297	0.9346	484680	0.0293742	rs550700587	9	131348749	C	T	0.0013	0.0394	0.0405	0.3306	262817	0.480697	rs550700587	9	131348749	C	T	0.0013	-0.0701	0.0453	0.1217	221863	0.914709	9	130842529	rs67092008	T	G	0.00139902	0.0435	0.9741	16992	55525	0.0113965
rs528396465	9	130898823	T	C	0.0002	-0.0808	0.0776	0.2978	484680	0.526075	rs528396465	9	130898823	T	C	0.0002	0.013	0.1021	0.8991	262817	0.046192	rs528396465	9	130898823	T	C	0.0002	-0.2763	0.1239	0.02577	221863	1.58889	9	130842539	rs58582540	A	G	0.00149888	0.0435	0.9733	16992	55525	0.0117533
rs4837226	9	130798100	T	C	0.0015	0.0235	0.0249	0.3463	484680	0.460548	rs4837226	9	130798100	T	C	0.0016	0.0709	0.0338	0.03606	262817	1.44297	rs4837226	9	130798100	T	C	0.0015	-0.021	0.0382	0.5829	221863	0.234406	9	130842760	rs11445322	D	I	-0.00120072	0.0161	0.9423	15432	52516	0.0258108
rs116616019	9	131445682	T	C	0.0017	0.0203	0.0232	0.3814	484680	0.418619	rs116616019	9	131445682	T	C	0.0019	-0.0169	0.0306	0.5814	262817	0.235525	rs116616019	9	131445682	T	C	0.0015	0.0698	0.0372	0.06042	221863	1.21882	9	130842956	rs7856011	G	C	-0.169603	0.0603	0.004905	12531	37319	2.30936
rs190905449	9	130714382	C	T	0.0001	-0.041	0.0927	0.6586	484680	0.181378	rs190905449	9	130714382	C	T	0.0001	0.0955	0.1311	0.4661	262817	0.331521	rs190905449	9	130714382	C	T	0.0001	-0.2435	0.1353	0.07198	221863	1.14279	9	130843282	rs6478813	G	A	-0.1508	0.0623	0.0155	11763	34254	1.80967
rs188750099	9	130497130	T	C	0.0034	0.0051	0.0187	0.784	484680	0.105684	rs188750099	9	130497130	T	C	0.0034	-0.0229	0.0259	0.3759	262817	0.424928	rs188750099	9	130497130	T	C	0.0035	0.0456	0.0279	0.1029	221863	0.987585	9	130844025	rs4301523	T	G	-0.000700245	0.0151	0.9636	16992	55525	0.0161032
rs189105191	9	131441836	A	G	0.0007	0.0062	0.0552	0.9105	484680	0.04072	rs189105191	9	131441836	A	G	0.0008	0.0994	0.0749	0.1846	262817	0.733768	rs189105191	9	131441836	A	G	0.0007	-0.1034	0.0844	0.2205	221863	0.656591	9	130844201	rs5900786	G	A	0.00330453	0.0445	0.9415	16992	55525	0.0261797
rs375074724	9	130892394	T	C	0.0024	0.0375	0.0202	0.06347	484680	1.19743	rs375074724	9	130892394	T	C	0.0025	0.011	0.0274	0.6876	262817	0.162664	rs375074724	9	130892394	T	C	0.0023	0.0852	0.0309	0.005756	221863	2.23988	9	130844744	rs7036499	A	G	-0.0462953	0.0605	0.4434	11833	34157	0.353204
rs117311418	9	130418900	T	C	0.0014	0.0005	0.026	0.9857	484680	0.00625524	rs117311418	9	130418900	T	C	0.0015	0.0346	0.034	0.3095	262817	0.509339	rs117311418	9	130418900	T	C	0.0012	-0.0626	0.0421	0.1364	221863	0.865186	9	130844854	rs7036522	A	G	-0.0144032	0.0175	0.409	12400	35046	0.388277
rs3750328	9	131497532	G	C	0.0018	0.0078	0.0234	0.738	484680	0.131944	rs3750328	9	131497532	G	C	0.0017	-0.0294	0.0328	0.3708	262817	0.43086	rs3750328	9	131497532	G	C	0.0018	0.0561	0.0345	0.1039	221863	0.983384	9	130845136	rs62586931	A	G	0.0295005	0.0303	0.3305	12400	35046	0.480829
rs116463532	9	131391858	A	G	0.0006	0.0173	0.0391	0.6589	484680	0.18118	rs116463532	9	131391858	A	G	0.0006	0.087	0.0532	0.1024	262817	0.9897	rs116463532	9	131391858	A	G	0.0006	-0.0566	0.0597	0.3433	221863	0.464326	9	130845150	rs62586932	T	C	0.00880116	0.0171	0.6066	12400	35046	0.217098
rs114740567	9	130810021	A	C	0.0003	0.0143	0.0592	0.8093	484680	0.0918905	rs114740567	9	130810021	A	C	0.0003	0.0765	0.0765	0.3174	262817	0.498393	rs114740567	9	130810021	A	C	0.0003	-0.1453	0.097	0.1341	221863	0.872571	9	130845370	rs12335413	T	C	-0.00749804	0.0271	0.7832	12561	35847	0.106127
rs548243752	9	131119367	T	C	0.0002	-0.0242	0.0976	0.8042	484680	0.0946359	rs548243752	9	131119367	T	C	0.0002	0.0914	0.1229	0.4572	262817	0.339894	rs548243752	9	131119367	T	C	0.0002	-0.2811	0.1672	0.09264	221863	1.0332	9	130845435	rs12339693	C	T	-0.0170953	0.0219	0.4332	12400	35046	0.363312
rs573242821	9	131079345	A	G	0.0002	0.0371	0.075	0.6211	484680	0.206838	rs573242821	9	131079345	A	G	0.0002	0.118	0.106	0.2656	262817	0.575772	rs573242821	9	131079345	A	G	0.0002	-0.1555	0.1095	0.1558	221863	0.807433	9	130845480	rs12348876	A	G	-0.000700245	0.0277	0.979	12725	36804	0.00921731
rs146432265	9	131381620	C	T	0.0001	-0.0026	0.1091	0.9809	484680	0.00837527	rs146432265	9	131381620	C	T	0.0001	0.1342	0.1463	0.3588	262817	0.445148	rs146432265	9	131381620	C	T	0.0001	-0.2674	0.1696	0.1148	221863	0.940058	9	130845515	rs28673895	A	G	0.0194006	0.0164	0.239	12400	35046	0.621602
rs79172715	9	131088214	A	G	0.0009	-0.0646	0.0314	0.03998	484680	1.39816	rs79172715	9	131088214	A	G	0.001	-0.0364	0.0403	0.3664	262817	0.436045	rs79172715	9	131088214	A	G	0.0008	-0.1549	0.0524	0.003113	221863	2.50682	9	130845540	rs12115184	C	A	0.00320486	0.0534	0.9515	16718	54893	0.0215912
rs142220464	9	130854082	T	C	0.0002	0.0024	0.082	0.9769	484680	0.0101499	rs142220464	9	130854082	T	C	0.0002	0.1398	0.116	0.2279	262817	0.642256	rs142220464	9	130854082	T	C	0.0002	-0.1589	0.1198	0.1845	221863	0.734004	9	130845544	rs12348948	A	G	-0.0866042	0.0873	0.3209	10299	27995	0.49363
rs41409546	9	130588169	T	C	0.0016	-0.002	0.0243	0.9333	484680	0.0299787	rs41409546	9	130588169	T	C	0.0016	0.0343	0.0332	0.3012	262817	0.521145	rs41409546	9	130588169	T	C	0.0015	-0.0546	0.0369	0.1391	221863	0.856673	9	130845547	rs12335456	C	T	-0.134995	0.0721	0.06109	11963	33927	1.21403
rs139427094	9	130947103	C	T	0.0393	0.0063	0.0054	0.2494	484680	0.603104	rs139427094	9	130947103	C	T	0.0393	0.0137	0.0075	0.06613	262817	1.1796	rs139427094	9	130947103	C	T	0.0393	-0.0062	0.0082	0.4477	221863	0.349013	9	130845734	rs62586933	I	D	0.00380276	0.0254	0.8805	16293	51977	0.0552706
rs376923001	9	131426983	T	C	0.0002	0.0374	0.0779	0.6309	484680	0.200039	rs376923001	9	131426983	T	C	0.0002	-0.0502	0.11	0.6481	262817	0.188358	rs376923001	9	131426983	T	C	0.0003	0.2332	0.1138	0.04038	221863	1.39383	9	130845858	rs35640773	T	C	0.00400198	0.0254	0.875	16293	51977	0.0579919
rs10988047	9	131343399	T	C	0.0007	0.0484	0.043	0.2599	484680	0.585194	rs10988047	9	131343399	T	C	0.0007	-0.0115	0.0574	0.8417	262817	0.0748427	rs10988047	9	131343399	T	C	0.0007	0.1467	0.0672	0.02891	221863	1.53895	9	130845953	rs7390523	G	A	-0.0908989	0.066	0.1687	12256	34917	0.772885
rs543101574	9	130969859	A	G	0.0005	-0.0651	0.0518	0.2086	484680	0.680686	rs543101574	9	130969859	A	G	0.0005	-0.1525	0.0728	0.03626	262817	1.44057	rs543101574	9	130969859	A	G	0.0005	0.0358	0.076	0.6374	221863	0.195588	9	130846033	rs4836606	I	D	-0.00140098	0.0251	0.9541	16473	52998	0.0204061
rs10819351	9	130852373	T	C	0.1417	0.0012	0.0027	0.6629	484680	0.178552	rs10819351	9	130852373	T	C	0.1417	0.0059	0.0038	0.1151	262817	0.938925	rs10819351	9	130852373	T	C	0.1416	-0.0041	0.0041	0.3165	221863	0.499626	9	130846413	rs11788116	I	D	-0.00599795	0.0283	0.8322	12561	35847	0.0797723
rs562801518	9	130411624	G	C	0.0009	-0.0276	0.0322	0.3913	484680	0.40749	rs562801518	9	130411624	G	C	0.0008	0.0407	0.0476	0.3921	262817	0.406603	rs562801518	9	130411624	G	C	0.001	-0.0767	0.0452	0.08944	221863	1.04847	9	130846475	rs7044673	T	C	-0.000900405	0.0259	0.9716	16469	52950	0.0125125
rs566974354	9	130480738	T	C	0.0002	-0.1876	0.109	0.0853	484680	1.06905	rs566974354	9	130480738	T	C	0.0002	0.0231	0.1492	0.8767	262817	0.057149	rs566974354	9	130480738	T	C	0.0002	-0.3749	0.1653	0.02334	221863	1.6319	9	130846585	rs10760531	A	G	0.0231011	0.0172	0.1798	16992	55525	0.74521
rs7032368	9	130755881	G	A	0.0794	0.0057	0.0031	0.06213	710075	1.2067	rs7032368	9	130755881	G	A	0.0786	0.0098	0.0042	0.01842	390092	1.73471	rs7032368	9	130755881	G	A	0.0774	-0.0012	0.0045	0.7932	322694	0.100617	9	130846858	rs10760532	G	T	-0.0120017	0.0288	0.6771	12400	35046	0.169347
rs184074843	9	131153976	T	C	0.0006	0.0065	0.0475	0.8911	484680	0.0500736	rs184074843	9	131153976	T	C	0.0006	0.0631	0.0657	0.3365	262817	0.473015	rs184074843	9	131153976	T	C	0.0006	-0.11	0.0712	0.1223	221863	0.912574	9	130846879	rs112666467	C	T	0.036303	0.0324	0.2625	12561	35847	0.580871
rs542618268	9	130667346	A	G	0.0001	-0.0745	0.1005	0.4581	484680	0.33904	rs542618268	9	130667346	A	G	0.0001	0.1772	0.156	0.256	262817	0.59176	rs542618268	9	130667346	A	G	0.0002	-0.1915	0.1351	0.1564	221863	0.805763	9	130847068	rs4837235	G	T	-0.0331949	0.0305	0.2761	12561	35847	0.558934
rs115463896	9	130792224	A	G	0.0006	-0.0627	0.0429	0.1432	484680	0.844057	rs115463896	9	130792224	A	G	0.0006	-0.0132	0.0565	0.8148	262817	0.088949	rs115463896	9	130792224	A	G	0.0005	-0.1714	0.0682	0.01199	221863	1.92118	9	130847109	rs10739707	G	T	-0.0119005	0.0246	0.6279	14707	48987	0.20211
rs35903554	9	131231577	A	G	0.0051	0.0255	0.0134	0.05628	484680	1.24965	rs35903554	9	131231577	A	G	0.0051	0.0443	0.0184	0.01586	262817	1.7997	rs35903554	9	131231577	A	G	0.0051	-0.0045	0.0202	0.8243	221863	0.0839147	9	130847209	rs10739708	A	G	0.0020978	0.0251	0.9336	16473	52998	0.0298392
rs186398510	9	131052351	T	A	0.0023	0.0004	0.0202	0.9832	484680	0.00735813	rs186398510	9	131052351	T	A	0.0024	0.0325	0.0271	0.2299	262817	0.638461	rs186398510	9	131052351	T	A	0.0022	-0.0413	0.0312	0.186	221863	0.730487	9	130847336	rs10760533	A	G	-0.021898	0.0437	0.6162	13152	38594	0.210278
rs147466898	9	131348166	T	C	0.0006	0.0126	0.0429	0.7695	484680	0.113791	rs147466898	9	131348166	T	C	0.0005	-0.0414	0.0602	0.4919	262817	0.308123	rs147466898	9	131348166	T	C	0.0006	0.1142	0.063	0.07007	221863	1.15447	9	130847361	rs10819345	T	C	0.00659818	0.0282	0.8161	13928	42533	0.0882566
rs186640743	9	130759400	G	A	0.0004	0.0115	0.0467	0.8047	484680	0.094366	rs186640743	9	130759400	G	A	0.0005	0.083	0.0624	0.1833	262817	0.736838	rs186640743	9	130759400	G	A	0.0004	-0.0882	0.0728	0.2255	221863	0.646853	9	130847541	rs10819346	T	C	0.0150955	0.0224	0.4992	15099	50627	0.301725
rs7852659	9	130829564	C	T	0.1986	0.0032	0.0024	0.174	484680	0.759451	rs7852659	9	130829564	C	T	0.1995	0.0071	0.0032	0.0286	262817	1.54363	rs7852659	9	130829564	C	T	0.1976	-0.0015	0.0036	0.6802	221863	0.167363	9	130847610	rs533699284	G	C	0.0289955	0.0523	0.5796	15558	53715	0.236872
rs552977549	9	130637446	A	G	0.0008	0.051	0.038	0.1795	484680	0.745936	rs552977549	9	130637446	A	G	0.0008	0.1114	0.0537	0.03804	262817	1.41976	rs552977549	9	130637446	A	G	0.0009	-0.0263	0.0554	0.6349	221863	0.197295	9	130847696	rs10987865	T	G	0.00119928	0.0212	0.9535	16293	51977	0.0206793
rs565072042	9	130474857	A	G	0.0005	0.046	0.0596	0.4402	484680	0.35635	rs565072042	9	130474857	A	G	0.0005	0.1488	0.0796	0.06148	262817	1.21127	rs565072042	9	130474857	A	G	0.0005	-0.07	0.0933	0.4531	221863	0.343806	9	130847862	rs16936857	G	C	0.00129916	0.0235	0.956	16992	55525	0.0195421
rs112855538	9	130639965	C	G	0.0078	0.0158	0.0116	0.1745	484680	0.758205	rs112855538	9	130639965	C	G	0.0078	0.0324	0.016	0.04244	262817	1.37222	rs112855538	9	130639965	C	G	0.0078	-0.0099	0.0175	0.5702	221863	0.243973	9	130847941	rs7854499	A	G	0.00149888	0.0211	0.9429	16293	51977	0.0255344
rs7851849	9	130842142	T	C	0.154	0.0011	0.0026	0.6832	484680	0.165452	rs7851849	9	130842142	T	C	0.1545	0.0055	0.0036	0.1243	262817	0.905529	rs7851849	9	130842142	T	C	0.1534	-0.0041	0.004	0.3052	221863	0.515415	9	130848451	rs34490400	C	A	-0.00609856	0.0265	0.8187	16473	52998	0.0868752
rs189591468	9	130583056	T	C	0.0006	0.0104	0.057	0.8554	484680	0.0678308	rs189591468	9	130583056	T	C	0.0006	-0.0468	0.0762	0.5389	262817	0.268492	rs189591468	9	130583056	T	C	0.0005	0.1623	0.0891	0.0684	221863	1.16494	9	130848773	rs10987866	A	C	0.0115036	0.0215	0.5932	16895	54694	0.226799
rs10739703	9	130759693	T	C	0.0385	0.0073	0.0049	0.1351	484680	0.869345	rs10739703	9	130759693	T	C	0.0386	0.015	0.0067	0.02507	262817	1.60085	rs10739703	9	130759693	T	C	0.0384	-0.0028	0.0074	0.7039	221863	0.152489	9	130848858	rs12238725	G	A	0.0274011	0.0512	0.5923	15558	53715	0.227458
rs553674081	9	130966513	A	C	0.0004	0.1074	0.0537	0.04541	484680	1.34285	rs553674081	9	130966513	A	C	0.0004	0.1764	0.0747	0.01819	262817	1.74017	rs553674081	9	130966513	A	C	0.0004	-0.0185	0.0798	0.8167	221863	0.0879374	9	130849283	rs10987867	C	A	-0.00589736	0.0265	0.8239	16473	52998	0.0841255
rs79314995	9	131083641	G	A	0.0009	-0.0643	0.0314	0.04094	484680	1.38785	rs79314995	9	131083641	G	A	0.001	-0.0363	0.0403	0.3674	262817	0.434861	rs79314995	9	131083641	G	A	0.0008	-0.1541	0.0524	0.003262	221863	2.48652	9	130849426	rs9776305	C	T	-0.00389759	0.0273	0.8865	14530	48213	0.0523213
rs535804796	9	130834050	T	C	0.0001	0.029	0.1193	0.808	484680	0.0925886	rs535804796	9	130834050	T	C	0.0001	-0.2098	0.1803	0.2447	262817	0.611366	rs535804796	9	130834050	T	C	0.0002	0.2239	0.1637	0.1714	221863	0.765989	9	130849559	rs9774850	A	G	0.103197	0.0801	0.1977	11616	33790	0.703993
rs10987883	9	130880829	G	A	0.1259	0.0057	0.0026	0.02809	718590	1.55145	rs10987883	9	130880829	G	A	0.1261	0.0099	0.0035	0.004655	394873	2.33208	rs10987883	9	130880829	G	A	0.1255	0.0007	0.0038	0.8551	326427	0.0679831	9	130849591	rs9774857	C	T	-0.0175023	0.0249	0.483	16228	52146	0.316053
rs143213233	9	130505758	A	G	0.0001	-0.1831	0.0986	0.06329	484680	1.19866	rs143213233	9	130505758	A	G	0.0001	0.0253	0.1435	0.8602	262817	0.0654006	rs143213233	9	130505758	A	G	0.0001	-0.3313	0.1398	0.01781	221863	1.74934	9	130849632	rs9775629	A	G	0.0217028	0.024	0.367	13000	46067	0.435334
rs140643168	9	131329680	T	C	0.0018	0.0084	0.0224	0.7062	484680	0.151072	rs140643168	9	131329680	T	C	0.002	-0.0284	0.0293	0.3334	262817	0.477034	rs140643168	9	131329680	T	C	0.0016	0.0542	0.036	0.1324	221863	0.878112	9	130849697	rs9775643	A	G	0.00950469	0.0233	0.6841	15688	54218	0.16488
rs138781213	9	130418489	A	G	0.0115	-0.0008	0.0092	0.9288	484680	0.0320778	rs138781213	9	130418489	A	G	0.0116	-0.0134	0.0127	0.2904	262817	0.537003	rs138781213	9	130418489	A	G	0.0115	0.0201	0.0139	0.1495	221863	0.825359	9	130849998	rs10819348	A	G	0.0267977	0.0523	0.6091	15558	53715	0.215311
rs72756867	9	131021322	A	G	0.001	0.0142	0.0366	0.6974	484680	0.156518	rs72756867	9	131021322	A	G	0.001	0.0591	0.0497	0.2342	262817	0.630413	rs72756867	9	131021322	A	G	0.001	-0.0741	0.056	0.1858	221863	0.730954	9	130850041	rs10819349	G	A	-0.00810274	0.026	0.756	16473	52998	0.121478
rs4837304	9	131512122	A	G	0.047	-0.0014	0.0044	0.7595	484680	0.119472	rs4837304	9	131512122	A	G	0.0474	0.0059	0.006	0.3295	262817	0.482145	rs4837304	9	131512122	A	G	0.0464	-0.0101	0.0067	0.1321	221863	0.879097	9	130850583	rs10987870	A	G	0.0294035	0.0519	0.571	15558	53715	0.243364
rs147301713	9	131499192	T	G	0.0018	0.0082	0.0233	0.7252	484680	0.139542	rs147301713	9	131499192	T	G	0.0017	-0.0288	0.0326	0.3772	262817	0.423428	rs147301713	9	131499192	T	G	0.0018	0.0555	0.0344	0.1064	221863	0.973058	9	130851225	rs10760534	G	C	0.0287041	0.0517	0.5786	15558	53715	0.237622
rs116335289	9	131010185	T	G	0.0008	-0.0317	0.0343	0.3551	484680	0.449649	rs116335289	9	131010185	T	G	0.0008	0.0288	0.0472	0.5415	262817	0.266402	rs116335289	9	131010185	T	G	0.0008	-0.0954	0.0515	0.06397	221863	1.19402	9	130851244	rs10760535	C	T	-0.0123965	0.0261	0.6366	16273	52196	0.196133
rs568577446	9	130504348	A	G	0.0047	0.0033	0.0143	0.8151	484680	0.0887891	rs568577446	9	130504348	A	G	0.0047	0.0235	0.0197	0.2321	262817	0.634325	rs568577446	9	130504348	A	G	0.0048	-0.0282	0.0214	0.1877	221863	0.726536	9	130851573	rs10987871	G	T	0.0262037	0.0516	0.6122	15558	53715	0.213107
rs9919016	9	130642420	C	T	0.0021	0.0117	0.0216	0.5874	484680	0.231066	rs9919016	9	130642420	C	T	0.0022	-0.009	0.0289	0.755	262817	0.122053	rs9919016	9	130642420	C	T	0.0019	0.0699	0.0337	0.03804	221863	1.41976	9	130851984	rs10739709	C	T	-0.00680309	0.0264	0.7972	16473	52998	0.0984327
rs558385213	9	131420724	A	G	0.0012	0.0467	0.0369	0.2055	484680	0.687188	rs558385213	9	131420724	A	G	0.0012	-0.0119	0.0527	0.8216	262817	0.0853396	rs558385213	9	131420724	A	G	0.0013	0.1213	0.0533	0.02302	221863	1.63789	9	130852056	rs10739710	D	I	-0.00940408	0.0275	0.7335	16992	55525	0.1346
rs187195481	9	130610845	A	G	0.0065	-0.0035	0.0124	0.7785	484680	0.108741	rs187195481	9	130610845	A	G	0.0066	0.0138	0.017	0.4168	262817	0.380072	rs187195481	9	130610845	A	G	0.0065	-0.0311	0.0187	0.09622	221863	1.01673	9	130852142	rs7871341	A	G	0.0164047	0.0474	0.7292	15688	54218	0.137153
rs4837199	9	130642904	G	T	0.002	0.0133	0.0217	0.538	484680	0.269218	rs4837199	9	130642904	G	T	0.0022	-0.0076	0.029	0.7942	262817	0.10007	rs4837199	9	130642904	G	T	0.0019	0.0715	0.0338	0.03443	221863	1.46306	9	130852373	rs10819351	T	C	-0.0177974	0.0137	0.1947	16992	55525	0.710634
rs112132867	9	131358364	G	C	0.0018	0.0106	0.0223	0.634	484680	0.197911	rs112132867	9	131358364	G	C	0.002	-0.0272	0.0291	0.3512	262817	0.454445	rs112132867	9	131358364	G	C	0.0016	0.055	0.036	0.1269	221863	0.896538	9	130852390	rs7874541	I	D	0.0305971	0.0288	0.2892	11982	37619	0.538802
rs139474385	9	131090944	T	G	0.0033	0.0056	0.0191	0.7679	484680	0.114695	rs139474385	9	131090944	T	G	0.0033	0.033	0.0262	0.2086	262817	0.680686	rs139474385	9	131090944	T	G	0.0032	-0.0361	0.0288	0.2098	221863	0.678195	9	130852433	rs10819352	T	C	-0.0164038	0.0257	0.5228	15174	51620	0.281664
rs114028917	9	130546601	C	G	0.0009	-0.0026	0.0321	0.9363	484680	0.028585	rs114028917	9	130546601	C	G	0.001	0.0324	0.0422	0.4423	262817	0.354283	rs114028917	9	130546601	C	G	0.0008	-0.0856	0.0514	0.09613	221863	1.01714	9	130852637	rs7875121	C	T	0.0347975	0.054	0.5192	12717	35916	0.284665
rs530490208	9	130992280	T	C	0.0002	0.0652	0.074	0.3781	484680	0.422393	rs530490208	9	130992280	T	C	0.0002	0.1977	0.102	0.05257	262817	1.27926	rs530490208	9	130992280	T	C	0.0002	-0.07	0.1112	0.5295	221863	0.276134	9	130852671	rs7861201	A	G	0.0264959	0.0498	0.5947	15688	54218	0.225702
rs12551706	9	130756637	G	C	0.0382	0.0072	0.0049	0.1376	484680	0.861382	rs12551706	9	130756637	G	C	0.0383	0.015	0.0067	0.02516	262817	1.59929	rs12551706	9	130756637	G	C	0.0381	-0.0027	0.0074	0.7094	221863	0.149109	9	130852815	rs11794401	C	A	0.037604	0.0316	0.2348	13079	38342	0.629302
rs149523578	9	131141292	C	A	0.001	0.0073	0.0393	0.852	484680	0.0695604	rs149523578	9	131141292	C	A	0.0009	-0.0665	0.0544	0.2211	262817	0.655411	rs149523578	9	131141292	C	A	0.001	0.0754	0.0588	0.1999	221863	0.699187	9	130852834	rs11790357	D	I	0.0235993	0.0482	0.6235	15526	53156	0.205164
rs113279760	9	130991779	C	T	0.2112	0.0144	0.0023	6.331e-10	484680	9.19853	rs113279760	9	130991779	C	T	0.2105	0.0179	0.0032	2.5e-08	262817	7.60206	rs113279760	9	130991779	C	T	0.2122	0.0095	0.0035	0.006591	221863	2.18105	9	130852863	rs11790358	C	G	0.1058	0.0801	0.1866	11616	33790	0.729088
rs10125888	9	130839178	T	G	0.1542	0.0018	0.0026	0.4993	484680	0.301638	rs10125888	9	130839178	T	G	0.1546	0.0062	0.0036	0.0848	262817	1.0716	rs10125888	9	130839178	T	G	0.1537	-0.0032	0.0039	0.4237	221863	0.372942	9	130853202	rs10819353	T	C	0.0274011	0.05	0.5843	15688	54218	0.233364
rs7852597	9	130836736	T	C	0.1542	0.0016	0.0026	0.5328	484680	0.273436	rs7852597	9	130836736	T	C	0.1546	0.0061	0.0036	0.09143	262817	1.03891	rs7852597	9	130836736	T	C	0.1537	-0.0033	0.0039	0.4023	221863	0.39545	9	130853490	rs10819354	A	G	0.00259663	0.0277	0.9263	16992	55525	0.0332483
rs112460924	9	130821533	A	G	0.001	0.0418	0.0306	0.1715	484680	0.765736	rs112460924	9	130821533	A	G	0.001	-0.011	0.0406	0.7868	262817	0.104136	rs112460924	9	130821533	A	G	0.0009	0.1006	0.0482	0.03678	221863	1.43439	9	130854461	rs34182859	T	C	-0.00670241	0.0471	0.8867	14487	48339	0.0522233
rs10987807	9	130753031	T	C	0.0794	0.0054	0.0031	0.07624	709910	1.11782	rs10987807	9	130753031	T	C	0.0786	0.0095	0.0042	0.02201	389988	1.65738	rs10987807	9	130753031	T	C	0.0774	-0.0014	0.0045	0.756	322632	0.121478	9	130854530	rs10117089	C	T	-0.0158042	0.0184	0.3906	16992	55525	0.408268
rs117430563	9	131008369	A	G	0.0008	-0.0772	0.034	0.02325	484680	1.63358	rs117430563	9	131008369	A	G	0.001	-0.0518	0.0431	0.2285	262817	0.641114	rs117430563	9	131008369	A	G	0.0007	-0.1793	0.0577	0.001903	221863	2.72056	9	130854968	rs7042793	A	G	-0.00120072	0.028	0.9648	16992	55525	0.0155627
rs117157923	9	131087055	G	A	0.0009	-0.0641	0.0314	0.04153	484680	1.38164	rs117157923	9	131087055	G	A	0.001	-0.0362	0.0403	0.3682	262817	0.433916	rs117157923	9	131087055	G	A	0.0008	-0.1532	0.0524	0.003443	221863	2.46306	9	130854984	rs10760536	A	G	-0.00020002	0.0279	0.994	16992	55525	0.00261362
rs538751523	9	131124324	A	G	0.0002	0.006	0.0841	0.943	484680	0.0254883	rs538751523	9	131124324	A	G	0.0002	0.1476	0.1159	0.2028	262817	0.692932	rs538751523	9	131124324	A	G	0.0002	-0.1559	0.1264	0.2175	221863	0.662541	9	130855035	rs2517	T	C	-0.00480151	0.0474	0.9194	14651	49296	0.0364955
rs370595116	9	130445989	A	C	0.0003	0.0392	0.0606	0.5177	484680	0.285922	rs370595116	9	130445989	A	C	0.0003	0.1386	0.0852	0.1039	262817	0.983384	rs370595116	9	130445989	A	C	0.0003	-0.0793	0.0889	0.3725	221863	0.428874	9	130855261	rs7026753	T	C	0.113204	0.0796	0.1548	11616	33790	0.810229
rs113887407	9	131360236	A	T	0.0018	0.0097	0.0223	0.6646	484680	0.17744	rs113887407	9	131360236	A	T	0.002	-0.028	0.0291	0.3361	262817	0.473531	rs113887407	9	131360236	A	T	0.0016	0.0539	0.036	0.1344	221863	0.871601	9	130855332	rs10760537	G	A	-0.0138961	0.0423	0.7418	13152	38594	0.129713
rs59769963	9	130882590	C	T	0.0039	0.0007	0.0155	0.9625	484680	0.0165993	rs59769963	9	130882590	C	T	0.004	0.0227	0.0213	0.2848	262817	0.54546	rs59769963	9	130882590	C	T	0.0038	-0.0334	0.0235	0.1561	221863	0.806597	9	130855509	rs11440836	T	C	-0.0123965	0.0426	0.7706	13152	38594	0.113171
rs555855876	9	130932731	T	C	0.0001	0.0977	0.1017	0.337	484680	0.47237	rs555855876	9	130932731	T	C	0.0001	-0.0608	0.1396	0.6631	262817	0.178421	rs555855876	9	130932731	T	C	0.0001	0.3063	0.1536	0.04608	221863	1.33649	9	130855537	rs7873492	I	D	-0.00020002	0.0295	0.9945	15688	54218	0.00239521
rs13340700	9	130899472	A	G	0.0039	0.0221	0.0154	0.152	484680	0.818156	rs13340700	9	130899472	A	G	0.0041	0.0056	0.0207	0.7887	262817	0.103088	rs13340700	9	130899472	A	G	0.0037	0.0615	0.0239	0.01013	221863	1.99439	9	130856118	rs7858642	I	D	0.00350385	0.0281	0.902	15688	54218	0.0447935
rs7871445	9	131512271	G	A	0.047	-0.0012	0.0044	0.7847	484680	0.105296	rs7871445	9	131512271	G	A	0.0475	0.0061	0.006	0.3141	262817	0.502932	rs7871445	9	131512271	G	A	0.0464	-0.0098	0.0067	0.143	221863	0.844664	9	130856712	rs10987873	I	D	0.00299551	0.0281	0.914	15688	54218	0.0390538
rs112064644	9	131361033	G	A	0.0018	0.0098	0.0223	0.6605	484680	0.180127	rs112064644	9	131361033	G	A	0.002	-0.0279	0.0291	0.3388	262817	0.470057	rs112064644	9	131361033	G	A	0.0016	0.0539	0.036	0.1344	221863	0.871601	9	130857273	rs10819355	D	I	0.00350385	0.0283	0.9025	15688	54218	0.0445528
rs146334436	9	130889436	G	C	0.003	0.007	0.0179	0.6964	484680	0.157141	rs146334436	9	130889436	G	C	0.003	0.0304	0.0243	0.2113	262817	0.675101	rs146334436	9	130889436	G	C	0.0029	-0.0343	0.0274	0.2104	221863	0.676954	9	130857406	rs10819356	A	G	-0.0128016	0.0196	0.5158	15688	54218	0.287519
rs181885189	9	130621327	G	A	0.0003	0.009	0.0609	0.883	484680	0.0540393	rs181885189	9	130621327	G	A	0.0003	-0.0645	0.082	0.4318	262817	0.364717	rs181885189	9	130621327	G	A	0.0003	0.1561	0.0942	0.09753	221863	1.01086	9	130857645	rs10819357	T	C	0.00789872	0.023	0.7314	15688	54218	0.135845
rs57116671	9	130752498	T	G	0.0003	-0.0491	0.0586	0.4023	484680	0.39545	rs57116671	9	130752498	T	G	0.0003	0.053	0.0801	0.5082	262817	0.293965	rs57116671	9	130752498	T	G	0.0003	-0.1583	0.0889	0.07499	221863	1.125	9	130857861	rs10819358	A	G	-0.0151035	0.0309	0.6251	11306	31664	0.204051
rs77264652	9	130988615	A	C	0.1366	0.0087	0.0028	0.00161	484680	2.79317	rs77264652	9	130988615	A	C	0.1361	0.0133	0.0038	0.0004974	262817	3.30329	rs77264652	9	130988615	A	C	0.1373	0.0033	0.0042	0.4266	221863	0.369979	9	130858386	rs80328050	T	C	0.00479847	0.0283	0.8645	15688	54218	0.063235
rs117169129	9	131488587	C	T	0.0016	0.0036	0.024	0.8799	484680	0.0555667	rs117169129	9	131488587	C	T	0.0016	-0.0332	0.0339	0.327	262817	0.485452	rs117169129	9	131488587	C	T	0.0017	0.0532	0.0353	0.132	221863	0.879426	9	130858791	rs149097530	A	T	0.00899938	0.023	0.6963	15688	54218	0.157204
rs41495646	9	130608439	A	C	0.0002	0.0074	0.0653	0.9101	484680	0.0409109	rs41495646	9	130608439	A	C	0.0002	-0.0695	0.089	0.4347	262817	0.36181	rs41495646	9	130608439	A	C	0.0002	0.1663	0.0996	0.09498	221863	1.02237	9	130859056	rs4837236	A	T	0.128103	0.0806	0.112	11357	32306	0.950782
rs145912739	9	131233688	T	C	0.0001	-0.2672	0.1134	0.01843	484680	1.73447	rs145912739	9	131233688	T	C	0.0001	-0.1121	0.1519	0.4603	262817	0.336959	rs145912739	9	131233688	T	C	0.0001	-0.5231	0.1765	0.003047	221863	2.51613	9	130859191	rs4837237	T	C	0.00410158	0.0283	0.8845	15688	54218	0.0533022
rs116157386	9	130622708	C	T	0.0003	0.0123	0.0603	0.8383	484680	0.0766005	rs116157386	9	130622708	C	T	0.0003	-0.055	0.0816	0.5	262817	0.30103	rs116157386	9	130622708	C	T	0.0003	0.1631	0.0928	0.07875	221863	1.10375	9	130859332	rs9695803	C	T	0.0018982	0.0279	0.9451	15688	54218	0.0245222
rs113164547	9	131361634	A	G	0.0018	0.0099	0.0223	0.6587	484680	0.181312	rs113164547	9	131361634	A	G	0.002	-0.0278	0.0291	0.3398	262817	0.468777	rs113164547	9	131361634	A	G	0.0016	0.0539	0.036	0.1343	221863	0.871924	9	130859728	rs67592404	C	A	0.133901	0.0805	0.09607	11357	32306	1.01741
rs193057804	9	130568440	C	G	0.0003	0.037	0.0588	0.5291	484680	0.276462	rs193057804	9	130568440	C	G	0.0003	0.1269	0.0816	0.1198	262817	0.921543	rs193057804	9	130568440	C	G	0.0003	-0.0845	0.0877	0.3353	221863	0.474566	9	130859865	rs10819359	G	T	-0.0152964	0.0188	0.4154	15688	54218	0.381534
rs7846837	9	130752403	G	A	0.0383	0.007	0.0049	0.1505	484680	0.822464	rs7846837	9	130752403	G	A	0.0384	0.0147	0.0067	0.02783	262817	1.55549	rs7846837	9	130752403	G	A	0.0382	-0.0029	0.0074	0.6968	221863	0.156892	9	130860086	rs1891408	C	T	0.0009995	0.0277	0.972	15688	54218	0.0123337
rs79268762	9	131362619	T	C	0.0018	0.01	0.0223	0.6539	484680	0.184489	rs79268762	9	131362619	T	C	0.002	-0.0276	0.0291	0.3427	262817	0.465086	rs79268762	9	131362619	T	C	0.0016	0.054	0.036	0.1337	221863	0.873869	9	130860289	rs10819360	T	G	-0.0490957	0.0368	0.1823	10608	32237	0.739213
rs111953295	9	131513710	T	C	0.0002	-0.0206	0.064	0.7479	484680	0.126156	rs111953295	9	131513710	T	C	0.0003	0.0745	0.0827	0.3675	262817	0.434743	rs111953295	9	131513710	T	C	0.0002	-0.1611	0.105	0.1248	221863	0.903785	9	130860379	rs10819361	G	A	0.000699755	0.0277	0.9803	15688	54218	0.008641
rs62584813	9	131322117	A	G	0.0024	0.0227	0.022	0.3018	484680	0.520281	rs62584813	9	131322117	A	G	0.0024	-0.0111	0.0302	0.7131	262817	0.14685	rs62584813	9	131322117	A	G	0.0024	0.068	0.0332	0.04045	221863	1.39308	9	130860472	rs10819362	G	A	0.130001	0.0815	0.1106	10920	31187	0.956245
rs144072059	9	131031311	C	G	0.0002	-0.1337	0.0711	0.0602	484680	1.2204	rs144072059	9	131031311	C	G	0.0002	-0.0149	0.099	0.8805	262817	0.0552706	rs144072059	9	131031311	C	G	0.0002	-0.2702	0.1058	0.01063	221863	1.97347	9	130860541	rs10819363	T	G	-0.00650109	0.0206	0.7501	13152	38594	0.124881
rs147798490	9	130671529	A	G	0.0007	-0.0132	0.0381	0.7299	484680	0.136737	rs147798490	9	130671529	A	G	0.0007	0.0492	0.0524	0.348	262817	0.458421	rs147798490	9	130671529	A	G	0.0007	-0.0877	0.0574	0.1266	221863	0.897566	9	130862475	rs150279169	G	A	-0.00409839	0.0273	0.8798	15688	54218	0.055616
rs192046328	9	131080153	T	C	0.0002	0.0007	0.0816	0.9928	484680	0.00313823	rs192046328	9	131080153	T	C	0.0002	0.1398	0.1179	0.236	262817	0.627088	rs192046328	9	131080153	T	C	0.0002	-0.1522	0.1166	0.192	221863	0.716699	9	130862713	rs4837238	G	C	-0.00310481	0.0442	0.9442	13152	38594	0.024936
rs138651062	9	131479561	T	C	0.0016	0.0012	0.0243	0.9604	484680	0.0175478	rs138651062	9	131479561	T	C	0.0016	-0.0363	0.0341	0.2878	262817	0.540909	rs138651062	9	131479561	T	C	0.0017	0.0507	0.0358	0.1566	221863	0.805208	9	130863893	rs3814522	C	T	0.139197	0.0848	0.1005	10920	31187	0.997834
rs12379646	9	130745956	C	G	0.084	0.0027	0.0034	0.4184	484680	0.378408	rs12379646	9	130745956	C	G	0.0842	0.0068	0.0047	0.1445	262817	0.840132	rs12379646	9	130745956	C	G	0.0837	-0.0054	0.0051	0.2888	221863	0.539403	9	130867511	rs34310294	A	G	0.0153023	0.0486	0.7531	9047	34801	0.123147
rs140253935	9	131380831	T	C	0.0185	0.0073	0.0072	0.3153	484680	0.501276	rs140253935	9	131380831	T	C	0.0185	0.0184	0.0099	0.06361	262817	1.19647	rs140253935	9	131380831	T	C	0.0185	-0.0075	0.0109	0.4897	221863	0.31007	9	130867753	rs35096098	T	C	0	0.0171	0.999	14456	39901	0.000434512
rs138887109	9	130488158	T	C	0.0022	0.05	0.0231	0.03055	484680	1.51499	rs138887109	9	130488158	T	C	0.0021	0.082	0.0319	0.0101	262817	1.99568	rs138887109	9	130488158	T	C	0.0022	-0.0009	0.0347	0.9789	221863	0.00926167	9	130868291	rs11792369	C	G	0.00420116	0.0164	0.7991	14456	39901	0.0973989
rs4837219	9	130764240	G	A	0.0815	0.0051	0.003	0.09217	709674	1.03541	rs4837219	9	130764240	G	A	0.0811	0.0089	0.0041	0.03062	390062	1.51399	rs4837219	9	130764240	G	A	0.0794	-0.0018	0.0045	0.6868	322323	0.16317	9	130870023	rs7872702	G	T	0.00410158	0.0164	0.7999	14456	39901	0.0969643
rs78940490	9	131371737	G	A	0.0085	0.0055	0.011	0.6139	484680	0.211902	rs78940490	9	131371737	G	A	0.0084	-0.014	0.0151	0.3532	262817	0.451979	rs78940490	9	131371737	G	A	0.0085	0.0253	0.0165	0.1247	221863	0.904134	9	130870087	rs10987876	C	T	0.00420116	0.0165	0.7997	14456	39901	0.0970729
rs7853999	9	131146409	G	T	0.0478	-0.0002	0.0041	0.9567	715393	0.0192242	rs7853999	9	131146409	G	T	0.0477	0.0068	0.0055	0.2169	393165	0.66374	rs7853999	9	131146409	G	T	0.0482	-0.0075	0.006	0.2094	324939	0.679023	9	130870258	rs3814524	T	C	-0.0037972	0.0165	0.8158	14456	39901	0.0884163
rs142640560	9	131105719	T	C	0.0002	0.0457	0.0725	0.528	484680	0.277366	rs142640560	9	131105719	T	C	0.0002	-0.0744	0.1024	0.4673	262817	0.330404	rs142640560	9	131105719	T	C	0.0002	0.1844	0.1059	0.08183	221863	1.08709	9	130871730	rs34008510	T	C	0.0332994	0.0554	0.5478	16504	54066	0.261378
rs113120340	9	131424838	T	C	0.0022	0.0105	0.02	0.6001	484680	0.221776	rs113120340	9	131424838	T	C	0.0024	-0.0183	0.0266	0.4916	262817	0.308388	rs113120340	9	131424838	T	C	0.002	0.0542	0.0316	0.08683	221863	1.06133	9	130873428	rs4837240	T	C	0.0239997	0.0483	0.6194	9047	34801	0.208029
rs149817897	9	131306945	C	A	0.002	-0.0189	0.0237	0.4267	484680	0.369877	rs149817897	9	131306945	C	A	0.0019	-0.0558	0.033	0.09076	262817	1.04211	rs149817897	9	131306945	C	A	0.002	0.029	0.0353	0.4113	221863	0.385841	9	130873635	rs6478816	D	I	-0.00399798	0.0165	0.8089	14456	39901	0.0921052
rs117049970	9	130699424	C	G	0.0002	-0.0442	0.0828	0.5931	484680	0.226872	rs117049970	9	130699424	C	G	0.0002	0.0716	0.1043	0.4927	262817	0.307417	rs117049970	9	130699424	C	G	0.0002	-0.2369	0.1417	0.09468	221863	1.02374	9	130874246	rs7860396	G	A	-0.0968964	0.0566	0.08699	11251	31317	1.06053
rs61303662	9	130757313	G	A	0.0383	0.0071	0.0049	0.1457	484680	0.83654	rs61303662	9	130757313	G	A	0.0384	0.0147	0.0067	0.02821	262817	1.5496	rs61303662	9	130757313	G	A	0.0382	-0.0028	0.0074	0.7045	221863	0.152119	9	130875406	rs34985450	T	C	-0.0119005	0.0163	0.4643	14066	38080	0.333201
rs10125866	9	130839084	A	G	0.1542	0.0017	0.0026	0.5147	484680	0.288446	rs10125866	9	130839084	A	G	0.1547	0.0061	0.0036	0.09133	262817	1.03939	rs10125866	9	130839084	A	G	0.1537	-0.0032	0.0039	0.4188	221863	0.377993	9	130876356	rs4836607	T	G	0.0291024	0.0493	0.5548	9047	34801	0.255864
rs12238754	9	130838487	T	C	0.1542	0.0017	0.0026	0.5184	484680	0.285335	rs12238754	9	130838487	T	C	0.1547	0.0061	0.0036	0.09105	262817	1.04072	rs12238754	9	130838487	T	C	0.1537	-0.0032	0.0039	0.4164	221863	0.380489	9	130876425	rs72756808	G	A	-0.0329985	0.0533	0.5355	9047	34801	0.271241
rs2417068	9	130838982	T	C	0.1542	0.0017	0.0026	0.5212	484680	0.282996	rs2417068	9	130838982	T	C	0.1547	0.0061	0.0036	0.09263	262817	1.03325	rs2417068	9	130838982	T	C	0.1537	-0.0032	0.0039	0.4157	221863	0.38122	9	130877243	rs7045425	A	G	-0.0976018	0.0477	0.04092	11583	32878	1.38806
rs10987863	9	130837841	T	C	0.1542	0.0017	0.0026	0.5268	484680	0.278354	rs10987863	9	130837841	T	C	0.1547	0.0061	0.0036	0.09302	262817	1.03142	rs10987863	9	130837841	T	C	0.1537	-0.0032	0.0039	0.4119	221863	0.385208	9	130877541	rs10819364	A	C	-0.00500249	0.018	0.7815	14456	39901	0.107071
rs144673869	9	130986852	T	C	0.0079	-0.0127	0.0113	0.2617	484680	0.582196	rs144673869	9	130986852	T	C	0.0078	0.0055	0.0156	0.7223	262817	0.141282	rs144673869	9	130986852	T	C	0.008	-0.0348	0.0169	0.0392	221863	1.40671	9	130879282	rs12375552	G	A	-0.00480151	0.0181	0.7929	14456	39901	0.100782
rs138153002	9	131148494	T	C	0.0002	-0.0461	0.0771	0.5499	484680	0.259716	rs138153002	9	131148494	T	C	0.0002	-0.1378	0.0954	0.1488	262817	0.827397	rs138153002	9	131148494	T	C	0.0001	0.1543	0.1368	0.2592	221863	0.586365	9	130880829	rs10987883	A	G	-0.0975026	0.0477	0.04104	11583	32878	1.38679
rs533009832	9	130659799	G	T	0.0001	-0.1739	0.1125	0.1223	484680	0.912574	rs533009832	9	130659799	G	T	0.0001	-0.2961	0.1472	0.04426	262817	1.35399	rs533009832	9	130659799	G	T	0.0001	0.1129	0.1813	0.5334	221863	0.272947	9	130880995	rs35361220	C	T	0.0858015	0.0476	0.07163	12285	35794	1.14491
rs531850613	9	131226802	A	G	0.0032	0.0134	0.0188	0.4781	484680	0.320481	rs531850613	9	131226802	A	G	0.0031	0.0437	0.0259	0.09189	262817	1.03673	rs531850613	9	131226802	A	G	0.0032	-0.0236	0.0284	0.406	221863	0.391474	9	130887856	rs884115	A	G	-0.00889948	0.0203	0.6624	13152	38594	0.17888
rs368608354	9	131219743	C	G	0.0007	-0.0351	0.0473	0.4579	484680	0.339229	rs368608354	9	131219743	C	G	0.0007	0.0327	0.0641	0.6102	262817	0.214528	rs368608354	9	131219743	C	G	0.0007	-0.1366	0.0724	0.05917	221863	1.2279	9	130903184	rs61125043	I	D	-0.0105959	0.0245	0.6665	9047	34801	0.1762
rs117339165	9	131102535	A	C	0.0312	-0.0021	0.0055	0.7074	484680	0.150335	rs117339165	9	131102535	A	C	0.0311	0.005	0.0076	0.5069	262817	0.295078	rs117339165	9	131102535	A	C	0.0313	-0.0147	0.0083	0.07759	221863	1.11019	9	130903399	rs10819367	T	C	-0.0994999	0.0471	0.03458	12116	35033	1.46118
rs111792949	9	130992186	T	C	0.211	0.0146	0.0023	4.176e-10	484680	9.37924	rs111792949	9	130992186	T	C	0.2102	0.018	0.0032	2.316e-08	262817	7.63526	rs111792949	9	130992186	T	C	0.2119	0.0097	0.0035	0.005602	221863	2.25166	9	130904952	rs34947903	T	C	-0.0996988	0.0471	0.03416	12116	35033	1.46648
rs11792369	9	130868291	G	C	0.1614	0.0057	0.0024	0.0147	718263	1.83268	rs11792369	9	130868291	G	C	0.1622	0.0093	0.0032	0.003376	394716	2.4716	rs11792369	9	130868291	G	C	0.1624	0.001	0.0035	0.768	326258	0.114639	9	130906346	rs10819368	A	G	0.0275957	0.0521	0.5967	11644	33110	0.224244
rs115636627	9	131419025	A	C	0.0023	0.0101	0.0198	0.6108	484680	0.214101	rs115636627	9	131419025	A	C	0.0024	-0.0183	0.0263	0.486	262817	0.313364	rs115636627	9	131419025	A	C	0.002	0.0531	0.0312	0.08875	221863	1.05183	9	130906848	rs6478823	C	T	0.114096	0.056	0.04161	11599	32654	1.3808
rs75346975	9	130492591	G	A	0.0043	-0.0199	0.0157	0.2037	484680	0.691009	rs75346975	9	130492591	G	A	0.0043	-0.0402	0.0214	0.06045	262817	1.2186	rs75346975	9	130492591	G	A	0.0042	0.0158	0.0238	0.5066	221863	0.295335	9	130907394	rs10987894	T	C	-0.0129029	0.0768	0.8664	10909	44911	0.0622816
rs2240955	9	131073676	C	G	0.0009	-0.0642	0.0314	0.04078	484680	1.38955	rs2240955	9	131073676	C	G	0.001	-0.0375	0.0402	0.3513	262817	0.454322	rs2240955	9	131073676	C	G	0.0008	-0.1529	0.0523	0.003489	221863	2.4573	9	130908044	rs878400	T	C	-0.0580953	0.0326	0.07442	13242	38900	1.12831
rs10760542	9	130892379	T	C	0.0051	0.0053	0.0137	0.7008	484680	0.154406	rs10760542	9	130892379	T	C	0.0053	0.0218	0.0184	0.2373	262817	0.624702	rs10760542	9	130892379	T	C	0.0048	-0.0273	0.0212	0.1969	221863	0.705754	9	130908832	rs7853413	A	G	0.108801	0.0557	0.05065	11743	32783	1.29542
rs148163002	9	130719852	A	G	0.0001	-0.0393	0.0927	0.6714	484680	0.173019	rs148163002	9	130719852	A	G	0.0001	0.0928	0.1312	0.479	262817	0.319664	rs148163002	9	130719852	A	G	0.0001	-0.2366	0.1352	0.08022	221863	1.09572	9	130908936	rs143367965	A	G	-0.0593042	0.0325	0.06846	13242	38900	1.16456
rs532205310	9	130956823	C	T	0.0007	0.0244	0.044	0.5796	484680	0.236872	rs532205310	9	130956823	C	T	0.0007	0.0793	0.0604	0.1893	262817	0.722849	rs532205310	9	130956823	C	T	0.0007	-0.0779	0.0666	0.2415	221863	0.617083	9	130909329	rs10987895	A	G	0.109097	0.0556	0.04983	11743	32783	1.30251
rs531476534	9	130955219	A	G	0.0014	-0.0387	0.0269	0.1495	484680	0.825359	rs531476534	9	130955219	A	G	0.0014	0.003	0.0369	0.9361	262817	0.0286778	rs531476534	9	130955219	A	G	0.0015	-0.0927	0.0405	0.02204	221863	1.65679	9	130909681	rs35236804	G	A	0.109097	0.0555	0.0494	11743	32783	1.30627
rs150025953	9	131475625	A	G	0.0001	0.0834	0.0879	0.343	484680	0.464706	rs150025953	9	131475625	A	G	0.0001	0.2093	0.1189	0.07828	262817	1.10635	rs150025953	9	131475625	A	G	0.0001	-0.1053	0.1353	0.4367	221863	0.359817	9	130909826	rs10987896	C	T	0.106403	0.0542	0.04987	12400	35046	1.30216
rs189099520	9	131416971	A	G	0.0026	0.0001	0.0207	0.9951	484680	0.00213327	rs189099520	9	131416971	A	G	0.0026	-0.0316	0.0283	0.2645	262817	0.577574	rs189099520	9	131416971	A	G	0.0026	0.0422	0.0314	0.1797	221863	0.745452	9	130910687	rs3814526	T	G	-0.081004	0.0456	0.07577	12429	35923	1.1205
rs565010444	9	131242989	A	G	0.0001	-0.066	0.1099	0.548	484680	0.261219	rs565010444	9	131242989	A	G	0.0001	0.0347	0.1402	0.8045	262817	0.094474	rs565010444	9	131242989	A	G	0.0001	-0.3693	0.1841	0.04485	221863	1.34824	9	130912339	rs2232624	T	C	-0.0275973	0.0683	0.6867	15486	50200	0.163233
rs76232665	9	131077366	A	G	0.0009	-0.0647	0.0314	0.03966	484680	1.40165	rs76232665	9	131077366	A	G	0.001	-0.0379	0.0402	0.3466	262817	0.460171	rs76232665	9	131077366	A	G	0.0008	-0.1532	0.0524	0.003449	221863	2.46231	9	130912857	rs3780836	A	G	0.0924971	0.0537	0.08508	12574	35846	1.07017
rs4837231	9	130809667	T	C	0.1751	0.0009	0.0025	0.7077	484680	0.150151	rs4837231	9	130809667	T	C	0.175	0.0049	0.0034	0.1593	262817	0.797784	rs4837231	9	130809667	T	C	0.1752	-0.004	0.0038	0.2905	221863	0.536854	9	130913608	rs12006030	A	G	-0.017197	0.0587	0.7693	10602	30478	0.113904
rs570511784	9	130933700	A	G	0.0004	-0.0321	0.0507	0.5263	484680	0.278767	rs570511784	9	130933700	A	G	0.0004	-0.1076	0.0692	0.1198	262817	0.921543	rs570511784	9	130933700	A	G	0.0004	0.0732	0.0771	0.3424	221863	0.465466	9	130913638	rs73672429	A	G	0.128903	0.0709	0.06886	12455	35361	1.16203
rs114435806	9	131009049	T	C	0.0001	0.0723	0.0986	0.4634	484680	0.334044	rs114435806	9	131009049	T	C	0.0001	-0.0402	0.1373	0.7698	262817	0.113622	rs114435806	9	131009049	T	C	0.0001	0.3103	0.1466	0.03428	221863	1.46496	9	130914170	rs11794980	D	I	0.131502	0.0713	0.06503	12455	35361	1.18689
rs12005538	9	130518522	C	A	0.0002	-0.0345	0.0759	0.6493	484680	0.187555	rs12005538	9	130518522	C	A	0.0002	0.0775	0.1029	0.4513	262817	0.345535	rs12005538	9	130518522	C	A	0.0002	-0.1937	0.1165	0.09638	221863	1.01601	9	130916041	rs12336742	A	G	-0.0406033	0.0728	0.5766	10611	30526	0.239125
rs73672448	9	130981666	C	G	0.1328	0.0084	0.0028	0.002719	484680	2.56559	rs73672448	9	130981666	C	G	0.1323	0.0129	0.0039	0.0008253	262817	3.08339	rs73672448	9	130981666	C	G	0.1334	0.0029	0.0042	0.4902	221863	0.309627	9	130916549	rs557105532	C	A	0.0418039	0.0457	0.3605	14035	38264	0.443095
rs186239188	9	130450531	T	C	0.0003	0.0301	0.0565	0.5941	484680	0.22614	rs186239188	9	130450531	T	C	0.0003	0.1142	0.0784	0.1455	262817	0.837137	rs186239188	9	130450531	T	C	0.0003	-0.0864	0.0842	0.3048	221863	0.515985	9	130917053	rs2417065	T	C	0.0225049	0.0364	0.5359	11236	31821	0.270916
rs117143823	9	130472288	G	T	0.001	-0.0014	0.0303	0.9633	484680	0.0162384	rs117143823	9	130472288	G	T	0.0011	0.0433	0.0397	0.2758	262817	0.559406	rs117143823	9	130472288	G	T	0.0009	-0.0661	0.0486	0.1738	221863	0.75995	9	130917309	rs148030846	D	I	-0.0388032	0.0438	0.3759	10883	30904	0.424928
rs571718950	9	130685289	A	T	0.003	-0.0037	0.0182	0.8395	484680	0.0759793	rs571718950	9	130685289	A	T	0.003	0.0232	0.025	0.3549	262817	0.449894	rs571718950	9	130685289	A	T	0.003	-0.0413	0.0273	0.13	221863	0.886057	9	130917351	rs10819369	T	C	-0.014799	0.019	0.4372	12400	35046	0.35932
rs74400852	9	131417154	T	C	0.0023	0.0108	0.0198	0.5864	484680	0.231806	rs74400852	9	131417154	T	C	0.0024	-0.0174	0.0263	0.5073	262817	0.294735	rs74400852	9	131417154	T	C	0.002	0.0537	0.0312	0.0851	221863	1.07007	9	130917579	rs10760543	D	I	0.0392015	0.0268	0.143	10883	30904	0.844664
rs142884906	9	130626387	A	G	0.0055	0.0066	0.0137	0.6321	484680	0.199214	rs142884906	9	130626387	A	G	0.0054	0.0283	0.019	0.1369	262817	0.863597	rs142884906	9	130626387	A	G	0.0056	-0.0204	0.0205	0.3194	221863	0.495665	9	130917677	rs79664670	T	C	0.0389995	0.0341	0.2535	10883	30904	0.596022
rs551292667	9	130900717	G	T	0.0001	-0.0289	0.1175	0.8058	484680	0.0937727	rs551292667	9	130900717	G	T	0.0001	0.1709	0.1762	0.3321	262817	0.478731	rs551292667	9	130900717	G	T	0.0002	-0.2466	0.1624	0.1289	221863	0.889747	9	130917858	rs13300418	I	D	0.041497	0.0316	0.1884	10883	30904	0.724919
rs3758323	9	130641438	A	G	0.0019	-0.0304	0.0235	0.1961	484680	0.707522	rs3758323	9	130641438	A	G	0.0019	0.0067	0.0319	0.8335	262817	0.0790944	rs3758323	9	130641438	A	G	0.0018	-0.0771	0.036	0.03194	221863	1.49567	9	130918370	rs10987899	C	G	0.0705982	0.0399	0.07655	16515	54379	1.11605
rs144337487	9	130664483	A	G	0.0008	0.0003	0.0386	0.9941	484680	0.00256993	rs144337487	9	130664483	A	G	0.0009	0.0382	0.0496	0.441	262817	0.355561	rs144337487	9	130664483	A	G	0.0007	-0.1027	0.0639	0.1079	221863	0.966979	9	130918456	rs10987900	G	A	0.0161981	0.0403	0.6886	11777	34793	0.162033
rs118012211	9	130475480	T	C	0.001	-0.0017	0.0303	0.9554	484680	0.0198148	rs118012211	9	130475480	T	C	0.0011	0.0429	0.0397	0.2795	262817	0.553618	rs118012211	9	130475480	T	C	0.0009	-0.0664	0.0486	0.1715	221863	0.765736	9	130921912	rs79828299	T	C	0.0244975	0.037	0.5069	14562	50221	0.295078
rs76156881	9	131355812	T	A	0.0006	0.0187	0.0394	0.6346	484680	0.1975	rs76156881	9	131355812	T	A	0.0006	0.0865	0.0537	0.107	262817	0.970616	rs76156881	9	131355812	T	A	0.0006	-0.0537	0.06	0.3711	221863	0.430509	9	130922427	rs143107189	T	C	0.0366983	0.0361	0.31	15803	51668	0.508638
rs75755667	9	131438480	T	C	0.0001	-0.0812	0.1103	0.4615	484680	0.335828	rs75755667	9	131438480	T	C	0.0001	-0.2356	0.1354	0.08188	262817	1.08682	rs75755667	9	131438480	T	C	0.0001	0.1831	0.1988	0.3571	221863	0.44721	9	130923115	rs78656177	C	T	-0.0252973	0.0223	0.2554	15751	54078	0.592779
rs113457006	9	130642859	T	C	0.0013	-0.0214	0.0281	0.4455	484680	0.351152	rs113457006	9	130642859	T	C	0.0013	0.0232	0.0392	0.553	262817	0.257275	rs113457006	9	130642859	T	C	0.0013	-0.0761	0.0415	0.06671	221863	1.17581	9	130923194	rs80347148	A	C	-0.0341981	0.0181	0.05943	15458	53088	1.22599
rs146472086	9	131166323	A	G	0.0001	0.0913	0.097	0.3469	484680	0.459796	rs146472086	9	131166323	A	G	0.0001	0.1522	0.1221	0.2128	262817	0.672028	rs146472086	9	131166323	A	G	0.0001	-0.207	0.1666	0.2142	221863	0.669181	9	130924098	rs58153063	A	G	0.0273038	0.038	0.4727	13866	47771	0.325414
rs185327533	9	130759694	A	G	0.0004	-0.0854	0.0498	0.0864	484680	1.06349	rs185327533	9	130759694	A	G	0.0004	-0.1239	0.0665	0.06267	262817	1.20294	rs185327533	9	130759694	A	G	0.0004	0.054	0.0778	0.4876	221863	0.311936	9	130924526	rs2900262	I	D	-0.040395	0.0225	0.07228	16992	55525	1.14098
rs13510	9	130670782	A	G	0.0007	-0.0114	0.0382	0.765	484680	0.116339	rs13510	9	130670782	A	G	0.0007	0.05	0.0525	0.3406	262817	0.467755	rs13510	9	130670782	A	G	0.0007	-0.0853	0.0575	0.138	221863	0.860121	9	130926414	rs112582750	G	A	0.00689617	0.0547	0.9002	12409	37228	0.045661
rs144383132	9	130863627	T	A	0.0003	-0.0489	0.0546	0.3705	484680	0.431212	rs144383132	9	130863627	T	A	0.0003	-0.1279	0.0762	0.09347	262817	1.02933	rs144383132	9	130863627	T	A	0.0004	0.0649	0.0807	0.4211	221863	0.375615	9	130926865	rs10987903	T	G	-0.0275973	0.0222	0.214	15751	54078	0.669586
rs189927957	9	131473778	G	A	0.0126	0.0053	0.0092	0.561	484680	0.251037	rs189927957	9	131473778	G	A	0.0129	0.0211	0.0125	0.09133	262817	1.03939	rs189927957	9	131473778	G	A	0.0124	-0.0115	0.014	0.4118	221863	0.385314	9	130927278	rs10987904	D	I	0.0215951	0.0267	0.4195	14378	50065	0.377268
rs574399142	9	131192393	A	T	0.0002	-0.0819	0.0784	0.2965	484680	0.527975	rs574399142	9	131192393	A	T	0.0002	0.0066	0.101	0.9476	262817	0.0233749	rs574399142	9	131192393	A	T	0.0001	-0.2783	0.1293	0.03141	221863	1.50293	9	130927544	rs35980930	A	T	0.0430978	0.0355	0.2244	15803	51668	0.648977
rs571668231	9	131298376	G	A	0.0011	0.0082	0.0347	0.8134	484680	0.0896958	rs571668231	9	131298376	G	A	0.0011	-0.0333	0.0471	0.4799	262817	0.318849	rs571668231	9	131298376	G	A	0.0011	0.0902	0.0533	0.0906	221863	1.04287	9	130928633	rs11549260	T	C	0.0432032	0.0355	0.2231	15803	51668	0.6515
rs577705285	9	131264155	G	A	0.0004	-0.0142	0.0555	0.7978	484680	0.098106	rs577705285	9	131264155	G	A	0.0004	-0.0927	0.0754	0.2188	262817	0.659953	rs577705285	9	131264155	G	A	0.0004	0.1044	0.0849	0.2188	221863	0.659953	9	130930794	rs4074414	G	A	-0.0369026	0.0216	0.08722	16992	55525	1.05938
rs548715919	9	131323287	G	C	0.0001	-0.0654	0.0953	0.4928	484680	0.307329	rs548715919	9	131323287	G	C	0.0001	0.0447	0.1319	0.7348	262817	0.133831	rs548715919	9	131323287	G	C	0.0001	-0.2922	0.1425	0.04032	221863	1.39448	9	130931421	rs41276236	A	G	-0.00470103	0.0264	0.8603	15751	54078	0.0653501
rs4443757	9	130840012	T	C	0.1567	0.0022	0.0023	0.359	718676	0.444906	rs4443757	9	130840012	T	C	0.1574	0.0059	0.0032	0.05994	394916	1.22228	rs4443757	9	130840012	T	C	0.1568	-0.0022	0.0034	0.5215	326471	0.282746	9	130931586	rs10987905	G	C	0.043701	0.0352	0.2145	15803	51668	0.668573
rs149690737	9	130467290	C	G	0.001	-0.0397	0.0306	0.1944	484680	0.711304	rs149690737	9	130467290	C	G	0.0009	0.017	0.0438	0.6974	262817	0.156518	rs149690737	9	130467290	C	G	0.0011	-0.0908	0.0441	0.03975	221863	1.40066	9	130932373	rs45611034	C	G	-0.023197	0.0271	0.3909	16699	54535	0.407934
rs4837238	9	130862713	A	G	0.1196	0.0048	0.0026	0.06675	718509	1.17555	rs4837238	9	130862713	A	G	0.1198	0.0089	0.0036	0.01206	394836	1.91865	rs4837238	9	130862713	A	G	0.1198	-0.0003	0.0039	0.9363	326384	0.028585	9	130932396	rs144699223	G	T	0.0437968	0.0352	0.213	15803	51668	0.67162
rs10819357	9	130857645	A	G	0.1196	0.0048	0.0026	0.06809	718507	1.16692	rs10819357	9	130857645	A	G	0.1199	0.0089	0.0036	0.01222	394831	1.91293	rs10819357	9	130857645	A	G	0.1198	-0.0003	0.0039	0.9326	326387	0.0303046	9	130932776	rs7864109	G	T	-0.00399798	0.0263	0.8776	15751	54078	0.0567034
rs10819356	9	130857406	A	C	0.1196	0.0048	0.0026	0.06928	718506	1.15939	rs10819356	9	130857406	A	C	0.1199	0.0089	0.0036	0.01268	394829	1.89688	rs10819356	9	130857406	A	C	0.1198	-0.0003	0.0039	0.933	326388	0.0301184	9	130932874	rs947628	T	C	0.0801965	0.0392	0.04084	16276	53775	1.38891
rs10119674	9	130839080	G	A	0.1542	0.0017	0.0026	0.5228	484680	0.281664	rs10119674	9	130839080	G	A	0.1546	0.006	0.0036	0.09564	262817	1.01936	rs10119674	9	130839080	G	A	0.1537	-0.0032	0.0039	0.4219	221863	0.37479	9	130932993	rs2417115	A	G	0.0437968	0.035	0.2105	15803	51668	0.676748
rs10119709	9	130839169	G	A	0.1542	0.0017	0.0026	0.525	484680	0.279841	rs10119709	9	130839169	G	A	0.1547	0.006	0.0036	0.09376	262817	1.02798	rs10119709	9	130839169	G	A	0.1537	-0.0032	0.0039	0.4142	221863	0.38279	9	130933462	rs1114100	G	C	0.0801042	0.0392	0.04082	16276	53775	1.38913
rs7863848	9	130837547	T	C	0.1542	0.0017	0.0026	0.5286	484680	0.276873	rs7863848	9	130837547	T	C	0.1547	0.006	0.0036	0.09339	262817	1.0297	rs7863848	9	130837547	T	C	0.1537	-0.0032	0.0039	0.4112	221863	0.385947	9	130933687	rs35033510	I	D	-0.0380031	0.0218	0.0819	16992	55525	1.08672
rs7853352	9	130837311	T	C	0.1542	0.0016	0.0026	0.5291	484680	0.276462	rs7853352	9	130837311	T	C	0.1547	0.006	0.0036	0.09327	262817	1.03026	rs7853352	9	130837311	T	C	0.1537	-0.0032	0.0039	0.4107	221863	0.386475	9	130934048	rs4837252	G	A	-0.025205	0.0268	0.3475	16699	54535	0.459045
rs563744017	9	130606530	A	G	0.0015	0.0183	0.027	0.4971	484680	0.303556	rs563744017	9	130606530	A	G	0.0015	0.0619	0.0373	0.09722	262817	1.01224	rs563744017	9	130606530	A	G	0.0015	-0.0335	0.0405	0.4077	221863	0.389659	9	130934493	rs10739718	C	G	-0.0416035	0.022	0.05809	16992	55525	1.2359
rs74482094	9	131372267	A	G	0.0018	0.0131	0.0223	0.5571	484680	0.254067	rs74482094	9	131372267	A	G	0.002	-0.024	0.0291	0.4081	262817	0.389233	rs74482094	9	131372267	A	G	0.0016	0.0562	0.036	0.1189	221863	0.924818	9	130934703	rs10760545	T	G	-0.0374008	0.0209	0.07283	16992	55525	1.13769
rs557471914	9	131162637	A	G	0.0023	-0.0437	0.0218	0.0453	484680	1.3439	rs557471914	9	131162637	A	G	0.0023	-0.0156	0.03	0.6032	262817	0.219539	rs557471914	9	131162637	A	G	0.0023	-0.0926	0.0328	0.004765	221863	2.32194	9	130935956	rs7847286	G	C	-0.0367988	0.0208	0.07662	16992	55525	1.11566
rs144872684	9	130475914	G	T	0.0018	0.0212	0.022	0.3346	484680	0.475474	rs144872684	9	130475914	G	T	0.0019	0.0463	0.0291	0.1115	262817	0.952725	rs144872684	9	130475914	G	T	0.0016	-0.0324	0.0349	0.3531	221863	0.452102	9	130936003	rs7847709	G	A	0.0729995	0.05	0.1445	11366	32890	0.840132
rs139951007	9	130770246	G	A	0.0005	-0.0283	0.0493	0.5657	484680	0.247414	rs139951007	9	130770246	G	A	0.0005	0.0508	0.0682	0.4561	262817	0.34094	rs139951007	9	130770246	G	A	0.0005	-0.1231	0.0737	0.09474	221863	1.02347	9	130936082	rs11789453	G	A	0.0711013	0.0495	0.1516	11608	33847	0.819301
rs375498953	9	131107844	A	G	0.0003	0.0126	0.0671	0.8506	484680	0.0702746	rs375498953	9	131107844	A	G	0.0003	-0.0755	0.0934	0.419	262817	0.377786	rs375498953	9	131107844	A	G	0.0003	0.1611	0.0998	0.1063	221863	0.973467	9	130936168	rs45463296	C	G	0.0705982	0.0495	0.1533	11608	33847	0.814458
rs189027138	9	130628836	C	T	0.0009	-0.0131	0.0337	0.6974	484680	0.156518	rs189027138	9	130628836	C	T	0.0009	0.0412	0.0454	0.364	262817	0.438899	rs189027138	9	130628836	C	T	0.0008	-0.0784	0.0521	0.132	221863	0.879426	9	130936216	rs45550636	A	G	-0.0369026	0.0206	0.07364	16992	55525	1.13289
rs376122637	9	131105058	G	A	0.0021	0.0123	0.0232	0.5974	484680	0.223735	rs376122637	9	131105058	G	A	0.002	0.0503	0.0325	0.1212	262817	0.916497	rs376122637	9	131105058	G	A	0.0021	-0.0316	0.0344	0.3576	221863	0.446602	9	130936242	rs45516697	C	G	-0.036104	0.0206	0.0801	16992	55525	1.09637
rs113498810	9	131354740	C	G	0.0018	0.0125	0.0223	0.5759	484680	0.239653	rs113498810	9	131354740	C	G	0.002	-0.0247	0.0291	0.3957	262817	0.402634	rs113498810	9	131354740	C	G	0.0016	0.0554	0.036	0.1237	221863	0.90763	9	130936298	rs60206678	G	A	-0.036996	0.0213	0.08199	16992	55525	1.08624
rs563191579	9	131377738	G	A	0.0007	-0.0673	0.0465	0.1474	484680	0.831503	rs563191579	9	131377738	G	A	0.0007	-0.1193	0.0652	0.06715	262817	1.17295	rs563191579	9	131377738	G	A	0.0007	0.0443	0.0685	0.5176	221863	0.286006	9	130936303	rs7847909	G	C	0.0673969	0.0257	0.00888	15803	51668	2.05159
rs117680905	9	130634380	A	C	0.0127	-0.0016	0.0085	0.8466	484680	0.0723217	rs117680905	9	130634380	A	C	0.0128	-0.0138	0.0117	0.2372	262817	0.624885	rs117680905	9	130634380	A	C	0.0127	0.0162	0.0128	0.205	221863	0.688246	9	130936309	rs10638585	A	G	-0.0367988	0.0205	0.07273	16992	55525	1.13829
rs73669305	9	130699998	C	G	0.0003	-0.0393	0.0591	0.5064	484680	0.295506	rs73669305	9	130699998	C	G	0.0003	0.0509	0.0799	0.5244	262817	0.280337	rs73669305	9	130699998	C	G	0.0003	-0.1582	0.0908	0.08164	221863	1.0881	9	130936530	rs10987908	C	T	-0.036104	0.0205	0.07882	16992	55525	1.10336
rs79728807	9	131325952	T	C	0.0018	0.0095	0.0223	0.6719	484680	0.172695	rs79728807	9	131325952	T	C	0.002	-0.027	0.0292	0.355	262817	0.449772	rs79728807	9	131325952	T	C	0.0016	0.0531	0.036	0.1399	221863	0.854182	9	130936617	rs10987909	C	T	-0.0360003	0.0205	0.07978	16992	55525	1.09811
rs148866625	9	130625422	G	C	0.0066	-0.0043	0.0126	0.733	484680	0.134896	rs148866625	9	130625422	G	C	0.0066	0.0129	0.0173	0.4565	262817	0.340559	rs148866625	9	130625422	G	C	0.0065	-0.0315	0.019	0.09816	221863	1.00807	9	130937049	rs139575776	C	T	-0.0353992	0.0205	0.08466	16992	55525	1.07232
rs112440242	9	131167023	T	C	0.0001	0.091	0.0971	0.3484	484680	0.457922	rs112440242	9	131167023	T	C	0.0001	0.1511	0.1221	0.2161	262817	0.665345	rs112440242	9	131167023	T	C	0.0001	-0.2059	0.1667	0.2169	221863	0.66374	9	130937738	rs870451	D	I	-0.036498	0.0206	0.07635	16992	55525	1.11719
rs7468519	9	130674092	A	G	0.0026	0.0291	0.0188	0.121	484680	0.917215	rs7468519	9	130674092	A	G	0.0027	0.0569	0.0252	0.02411	262817	1.6178	rs7468519	9	130674092	A	G	0.0024	-0.0096	0.0291	0.7407	221863	0.130358	9	130940121	rs4075428	G	T	-0.0353992	0.0206	0.08627	16992	55525	1.06414
rs4837240	9	130873428	A	G	0.1781	0.0059	0.0022	0.008733	718280	2.05884	rs4837240	9	130873428	A	G	0.1795	0.0093	0.003	0.002248	394721	2.6482	rs4837240	9	130873428	A	G	0.1783	0.0016	0.0033	0.6331	326270	0.198528	9	130940630	rs45497192	C	G	-0.036301	0.0204	0.07515	16992	55525	1.12407
rs193275207	9	130626627	T	C	0.0003	0.0328	0.065	0.6145	484680	0.211478	rs193275207	9	130626627	T	C	0.0004	0.1282	0.0843	0.1285	262817	0.891097	rs193275207	9	130626627	T	C	0.0003	-0.1059	0.1062	0.3185	221863	0.496891	9	130940822	rs3892074	C	G	-0.0355961	0.0205	0.08201	16992	55525	1.08613
rs529234917	9	130665876	C	G	0.0023	0.014	0.0212	0.5095	484680	0.292856	rs529234917	9	130665876	C	G	0.0023	-0.0191	0.0293	0.5155	262817	0.287771	rs529234917	9	130665876	C	G	0.0023	0.0553	0.0316	0.07981	221863	1.09794	9	130941741	rs11788797	G	A	0.0456041	0.045	0.3112	14562	50221	0.50696
rs7874664	9	130669608	A	G	0.0034	0.0193	0.0164	0.2402	484680	0.619427	rs7874664	9	130669608	A	G	0.0035	0.0442	0.0221	0.04483	262817	1.34843	rs7874664	9	130669608	A	G	0.0032	-0.0139	0.0254	0.5847	221863	0.233067	9	130942086	rs141234679	G	A	-0.0310986	0.0169	0.06499	15458	53088	1.18715
rs138322374	9	130565369	A	G	0.0489	-0.0008	0.0044	0.8482	484680	0.0715017	rs138322374	9	130565369	A	G	0.0482	0.0053	0.0061	0.384	262817	0.415669	rs138322374	9	130565369	A	G	0.0497	-0.0102	0.0066	0.1244	221863	0.90518	9	130942412	rs4837253	T	C	0.0754043	0.0385	0.05056	15619	51512	1.29619
rs150615017	9	130464771	C	G	0.001	-0.0395	0.0306	0.197	484680	0.705534	rs150615017	9	130464771	C	G	0.0009	0.0171	0.0439	0.6965	262817	0.157079	rs150615017	9	130464771	C	G	0.0011	-0.0902	0.0441	0.04094	221863	1.38785	9	130942972	rs45585631	A	G	-0.0353992	0.0205	0.08389	16992	55525	1.07629
rs143212608	9	130963407	T	C	0.0027	0.0256	0.0183	0.1606	484680	0.794254	rs143212608	9	130963407	T	C	0.0029	-0.0022	0.0241	0.9271	262817	0.0328734	rs143212608	9	130963407	T	C	0.0024	0.0628	0.029	0.0301	221863	1.52143	9	130943464	rs145840949	T	C	0.0182033	0.0249	0.464	14378	50065	0.333482
rs540759649	9	130945135	C	T	0.0001	0.2203	0.1485	0.1379	484680	0.860436	rs540759649	9	130945135	C	T	0.0001	-0.025	0.2092	0.9049	262817	0.0433994	rs540759649	9	130945135	C	T	0.0001	0.4953	0.2177	0.02292	221863	1.63979	9	130943953	rs149006168	D	I	-0.0350988	0.0205	0.08607	16992	55525	1.06515
rs557283175	9	131006801	T	C	0.0003	-0.0271	0.0628	0.6664	484680	0.176265	rs557283175	9	131006801	T	C	0.0003	-0.1136	0.0872	0.1925	262817	0.715569	rs557283175	9	131006801	T	C	0.0003	0.1067	0.0935	0.2535	221863	0.596022	9	130944049	rs7467855	G	A	-0.0341981	0.0204	0.09466	16992	55525	1.02383
rs191278313	9	131378961	A	G	0.0029	0.0048	0.0202	0.8135	484680	0.0896424	rs191278313	9	131378961	A	G	0.0029	-0.0244	0.0278	0.3794	262817	0.420903	rs191278313	9	131378961	A	G	0.0029	0.0467	0.0305	0.1256	221863	0.90101	9	130944055	rs7467857	G	T	0.0670042	0.0256	0.00879	15803	51668	2.05601
rs10987847	9	130810666	T	C	0.1751	0.0009	0.0025	0.7142	484680	0.14618	rs10987847	9	130810666	T	C	0.175	0.0049	0.0035	0.1585	262817	0.799971	rs10987847	9	130810666	T	C	0.1752	-0.004	0.0038	0.2889	221863	0.539252	9	130944495	rs7862058	A	G	-0.0350988	0.0205	0.08649	16992	55525	1.06303
rs150149688	9	131376081	A	G	0.0014	0.0084	0.03	0.7798	484680	0.108017	rs150149688	9	131376081	A	G	0.0014	-0.0357	0.042	0.3956	262817	0.402744	rs150149688	9	131376081	A	G	0.0015	0.0693	0.0442	0.1164	221863	0.934047	9	130944501	rs7848490	I	D	0.0537019	0.0449	0.2321	14562	50221	0.634325
rs72756866	9	131015041	T	C	0.001	0.0192	0.0363	0.5965	484680	0.22439	rs72756866	9	131015041	T	C	0.001	0.0614	0.0494	0.214	262817	0.669586	rs72756866	9	131015041	T	C	0.001	-0.0664	0.0554	0.2303	221863	0.637706	9	130945298	rs10987911	A	G	0.0750982	0.0385	0.05124	15619	51512	1.29039
rs138213778	9	130701908	T	C	0.0013	0.0457	0.027	0.09123	484680	1.03986	rs138213778	9	130701908	T	C	0.0014	0.0866	0.0364	0.01741	262817	1.7592	rs138213778	9	130701908	T	C	0.0012	-0.0088	0.0418	0.8332	221863	0.0792507	9	130945537	rs45529038	C	T	0.0503984	0.045	0.2624	14562	50221	0.581036
rs191265660	9	131371778	A	G	0.0029	0.0042	0.0202	0.8356	484680	0.0780016	rs191265660	9	131371778	A	G	0.0029	-0.0244	0.0278	0.3783	262817	0.422164	rs191265660	9	131371778	A	G	0.0029	0.0465	0.0304	0.1264	221863	0.898253	9	130945603	rs12004317	T	C	-0.0328022	0.0203	0.1051	16992	55525	0.978397
rs186224676	9	130720121	T	A	0.0001	0.0757	0.1126	0.5012	484680	0.299989	rs186224676	9	130720121	T	A	0.0001	0.1641	0.1375	0.2328	262817	0.633017	rs186224676	9	130720121	T	A	0.0001	-0.2613	0.2054	0.2034	221863	0.691649	9	130945700	rs35256232	C	G	-0.0361973	0.0213	0.08909	16992	55525	1.05017
rs145075109	9	131123019	G	A	0.0158	-0.0235	0.0086	0.005977	484680	2.22352	rs145075109	9	131123019	G	A	0.0159	-0.0367	0.0117	0.001787	262817	2.74788	rs145075109	9	131123019	G	A	0.0157	-0.0066	0.013	0.6095	221863	0.215026	9	130945787	rs34685014	G	A	-0.036104	0.0213	0.09038	16992	55525	1.04393
rs117084821	9	130882736	C	G	0.003	0.0072	0.0179	0.6862	484680	0.163549	rs117084821	9	130882736	C	G	0.003	0.0302	0.0243	0.2137	262817	0.670195	rs117084821	9	130882736	C	G	0.0029	-0.0327	0.0273	0.2318	221863	0.634887	9	130946340	rs7040153	G	A	-0.0356997	0.0207	0.08478	16992	55525	1.07171
rs149718055	9	131034130	G	A	0.0195	-0.0068	0.007	0.3317	484680	0.479255	rs149718055	9	131034130	G	A	0.0194	0.0037	0.0097	0.7037	262817	0.152612	rs149718055	9	131034130	G	A	0.0196	-0.021	0.0106	0.04704	221863	1.32753	9	130946424	rs4836609	A	G	0.0669014	0.0256	0.009059	15803	51668	2.04292
rs77314271	9	131453593	T	C	0.0016	-0.0048	0.0253	0.8491	484680	0.0710412	rs77314271	9	131453593	T	C	0.0016	-0.0421	0.0355	0.2359	262817	0.627272	rs77314271	9	131453593	T	C	0.0017	0.0464	0.0373	0.2132	221863	0.671213	9	130946755	rs55695591	A	C	0.0670977	0.0255	0.008579	15803	51668	2.06656
rs7865893	9	130950999	A	G	0.0028	0.0132	0.0178	0.4573	484680	0.339799	rs7865893	9	130950999	A	G	0.0029	0.0457	0.024	0.05687	262817	1.24512	rs7865893	9	130950999	A	G	0.0026	-0.0169	0.0274	0.5376	221863	0.269541	9	130946768	rs527897901	G	A	0.0544977	0.0452	0.228	14562	50221	0.642065
rs192242925	9	130659196	A	G	0.0002	0.0044	0.0754	0.9539	484680	0.0204972	rs192242925	9	130659196	A	G	0.0002	0.1191	0.1024	0.2449	262817	0.611011	rs192242925	9	130659196	A	G	0.0002	-0.1457	0.1153	0.2061	221863	0.685922	9	130947209	rs113204804	C	T	-0.0344051	0.0205	0.09339	16992	55525	1.0297
rs11788116	9	130846413	T	G	0.1562	0.0021	0.0023	0.3681	718687	0.434034	rs11788116	9	130846413	T	G	0.1567	0.0059	0.0031	0.0624	394921	1.20482	rs11788116	9	130846413	T	G	0.1559	-0.002	0.0034	0.5627	326477	0.249723	9	130947387	rs113766156	T	C	0.0555009	0.0453	0.2205	14562	50221	0.656591
rs6478813	9	130843282	A	T	0.1562	0.0021	0.0023	0.3765	718604	0.424235	rs6478813	9	130843282	A	T	0.1567	0.0058	0.0031	0.06318	394878	1.19942	rs6478813	9	130843282	A	T	0.1559	-0.0021	0.0034	0.5502	326437	0.259479	9	130947633	rs10819371	T	G	0.0744022	0.0385	0.05316	15619	51512	1.27442
rs10739707	9	130847109	G	A	0.1562	0.002	0.0023	0.3819	718604	0.41805	rs10739707	9	130847109	G	A	0.1567	0.0058	0.0031	0.06444	394876	1.19084	rs10739707	9	130847109	G	A	0.1559	-0.0021	0.0034	0.5479	326439	0.261299	9	130949190	rs10987913	C	T	0.0558036	0.0454	0.219	14562	50221	0.659556
rs7854499	9	130847941	A	G	0.1562	0.002	0.0023	0.3869	718691	0.412401	rs7854499	9	130847941	A	G	0.1567	0.0058	0.0031	0.06742	394925	1.17121	rs7854499	9	130847941	A	G	0.1559	-0.0021	0.0034	0.5448	326477	0.263763	9	130949299	rs45604631	C	A	0.0939001	0.0536	0.0797	11623	32839	1.09854
rs369573042	9	130890214	A	G	0.0002	-0.0272	0.1061	0.7974	484680	0.0983238	rs369573042	9	130890214	A	G	0.0002	-0.1522	0.1405	0.2785	262817	0.555175	rs369573042	9	130890214	A	G	0.0002	0.2238	0.168	0.1829	221863	0.737786	9	130951342	rs12684314	C	T	-0.0344983	0.0205	0.09346	16992	55525	1.02937
rs537681969	9	130890911	T	C	0.0014	0.0293	0.0294	0.3193	484680	0.495801	rs537681969	9	130890911	T	C	0.0014	-0.014	0.0404	0.7292	262817	0.137153	rs537681969	9	130890911	T	C	0.0014	0.0889	0.0443	0.04483	221863	1.34843	9	130951772	rs67103574	G	T	-0.0346018	0.0205	0.0926	16992	55525	1.03339
rs138442944	9	131357580	T	G	0.0001	-0.1818	0.1073	0.09017	484680	1.04494	rs138442944	9	131357580	T	G	0.0001	-0.3139	0.1396	0.02457	262817	1.60959	rs138442944	9	131357580	T	G	0.0001	0.069	0.1741	0.6917	221863	0.160082	9	130953511	rs67525828	C	T	0.0567016	0.0455	0.2122	14562	50221	0.673255
rs191478702	9	130764524	A	G	0.0021	0.0269	0.0217	0.2157	484680	0.66615	rs191478702	9	130764524	A	G	0.0021	0.0553	0.0299	0.06467	262817	1.1893	rs191478702	9	130764524	A	G	0.0022	-0.0206	0.0326	0.527	221863	0.278189	9	130953553	rs73607702	A	G	0.0477992	0.0334	0.1521	15803	51668	0.817871
rs77120321	9	131447757	T	C	0.0016	-0.0067	0.0257	0.7933	484680	0.100563	rs77120321	9	131447757	T	C	0.0015	-0.0445	0.036	0.2162	262817	0.665144	rs77120321	9	131447757	T	C	0.0016	0.0453	0.038	0.2333	221863	0.632085	9	130955238	rs7853212	A	G	0.0605023	0.0485	0.2123	14159	48463	0.67305
rs533165623	9	131071447	C	A	0.0001	-0.1749	0.1181	0.1387	484680	0.857924	rs533165623	9	131071447	C	A	0.0001	-0.3462	0.1605	0.03103	262817	1.50822	rs533165623	9	131071447	C	A	0.0001	0.0682	0.1806	0.7059	221863	0.151257	9	130955289	rs7853638	A	G	-0.034695	0.0206	0.09179	16992	55525	1.0372
rs186769459	9	131347158	A	G	0.0002	0.2126	0.0912	0.01979	484680	1.70355	rs186769459	9	131347158	A	G	0.0002	0.3504	0.1189	0.003219	262817	2.49228	rs186769459	9	131347158	A	G	0.0001	0.0252	0.1477	0.8644	221863	0.0632852	9	130955306	rs7853429	G	A	-0.034695	0.0206	0.09152	16992	55525	1.03848
rs139844879	9	131351042	A	G	0.0013	0.0084	0.0311	0.7873	484680	0.10386	rs139844879	9	131351042	A	G	0.0013	-0.0394	0.0437	0.3667	262817	0.435689	rs139844879	9	131351042	A	G	0.0014	0.0689	0.0456	0.1308	221863	0.883392	9	130955868	rs142122762	C	T	-0.0302015	0.0172	0.07789	15458	53088	1.10852
rs540083038	9	130671557	G	A	0.0001	-0.2518	0.1147	0.02818	484680	1.55006	rs540083038	9	130671557	G	A	0.0001	-0.4454	0.1599	0.005358	262817	2.271	rs540083038	9	130671557	G	A	0.0001	-0.0451	0.1701	0.7909	221863	0.101878	9	130956178	rs79081433	C	T	0.0660031	0.0449	0.1421	14401	49420	0.847406
rs10819354	9	130853490	A	G	0.1561	0.002	0.0023	0.3881	718655	0.411056	rs10819354	9	130853490	A	G	0.1566	0.0058	0.0032	0.06727	394904	1.17218	rs10819354	9	130853490	A	G	0.1558	-0.0022	0.0034	0.5259	326461	0.279097	9	130956534	rs151159026	G	A	0.0770999	0.0638	0.2269	11894	36547	0.644166
rs190185343	9	131386182	C	T	0.0013	0.0267	0.0298	0.3692	484680	0.432738	rs190185343	9	131386182	C	T	0.0013	-0.0248	0.041	0.5461	262817	0.262728	rs190185343	9	131386182	C	T	0.0013	0.0791	0.0447	0.07687	221863	1.11424	9	130957091	rs10115537	G	A	0.0660967	0.045	0.1422	14401	49420	0.8471
rs78387565	9	131398540	A	G	0.0023	0.0057	0.0197	0.7709	484680	0.113002	rs78387565	9	131398540	A	G	0.0025	-0.0218	0.0262	0.4065	262817	0.390939	rs78387565	9	131398540	A	G	0.0021	0.0477	0.031	0.1246	221863	0.904482	9	130957137	rs10115483	A	G	0.0611986	0.0261	0.01893	14562	50221	1.72285
rs74617704	9	131456761	C	T	0.0016	-0.0032	0.025	0.8989	484680	0.0462886	rs74617704	9	131456761	C	T	0.0016	-0.0401	0.0351	0.2537	262817	0.59568	rs74617704	9	131456761	C	T	0.0017	0.0471	0.0369	0.2023	221863	0.694004	9	130957157	rs116743288	G	A	-0.0352956	0.0207	0.08781	16992	55525	1.05646
rs116504907	9	130794138	G	C	0.0012	0.0838	0.0315	0.007764	484680	2.10991	rs116504907	9	130794138	G	C	0.0013	0.0388	0.0417	0.3522	262817	0.453211	rs116504907	9	130794138	G	C	0.001	0.15	0.0498	0.002616	221863	2.58236	9	130957275	rs10760546	A	G	-0.0349953	0.0207	0.09075	16992	55525	1.04215
rs201731747	9	130931288	C	G	0.0001	-0.077	0.1505	0.6088	484680	0.215525	rs201731747	9	130931288	C	G	0.0001	0.1292	0.1996	0.5174	262817	0.286174	rs201731747	9	130931288	C	G	0.0001	-0.402	0.2377	0.09085	221863	1.04168	9	130957322	rs10760547	T	C	0.0608975	0.026	0.01892	14562	50221	1.72308
rs145905190	9	131360085	A	G	0.0007	0.0466	0.0443	0.2928	484680	0.533429	rs145905190	9	131360085	A	G	0.0007	0.1131	0.0577	0.04997	262817	1.30129	rs145905190	9	131360085	A	G	0.0006	-0.0444	0.0717	0.5355	221863	0.271241	9	130957432	rs7030667	C	T	0.0446004	0.0254	0.0796	14378	50065	1.09909
rs574639076	9	131345946	C	A	0.0009	0.0384	0.0344	0.2634	484680	0.579384	rs574639076	9	131345946	C	A	0.0009	-0.013	0.0465	0.7795	262817	0.108184	rs574639076	9	131345946	C	A	0.0009	0.1075	0.0529	0.04219	221863	1.37479	9	130959123	rs10819372	T	C	0.0608975	0.026	0.0189	14562	50221	1.72354
rs5031027	9	130579639	G	C	0.0006	-0.0217	0.04	0.5874	484680	0.231066	rs5031027	9	130579639	G	C	0.0007	-0.0688	0.0531	0.1947	262817	0.710634	rs5031027	9	130579639	G	C	0.0005	0.0721	0.063	0.253	221863	0.596879	9	130959134	rs4837256	A	T	0.0595982	0.026	0.02187	14378	50065	1.66015
rs144901741	9	130983921	A	T	0.132	0.0083	0.0028	0.003155	484680	2.501	rs144901741	9	130983921	A	T	0.1316	0.0127	0.0039	0.001002	262817	2.99913	rs144901741	9	130983921	A	T	0.1326	0.0029	0.0042	0.4974	221863	0.303294	9	130959518	rs7023000	A	G	0.0111971	0.0264	0.6719	14378	50065	0.172695
rs144213212	9	131118554	C	T	0.064	0.0036	0.0041	0.3816	484680	0.418392	rs144213212	9	131118554	C	T	0.0639	0.0098	0.0057	0.08292	262817	1.08134	rs144213212	9	131118554	C	T	0.0642	-0.0046	0.0062	0.4548	221863	0.34218	9	130959549	rs7023128	T	C	0.0689009	0.0255	0.006921	15803	51668	2.15983
rs533444238	9	131189532	T	C	0.0002	-0.076	0.0853	0.3727	484680	0.428641	rs533444238	9	131189532	T	C	0.0002	-0.2233	0.1258	0.07604	262817	1.11896	rs533444238	9	131189532	T	C	0.0002	0.0734	0.1196	0.5392	221863	0.26825	9	130959572	rs45493891	C	T	0.0382972	0.0481	0.4258	12419	37112	0.370794
rs73602363	9	130644424	T	C	0.0019	0.0215	0.0225	0.338	484680	0.471083	rs73602363	9	130644424	T	C	0.002	-0.0016	0.0301	0.9574	262817	0.0189066	rs73602363	9	130644424	T	C	0.0018	0.0773	0.035	0.02724	221863	1.56479	9	130959778	rs7039822	A	G	-0.036996	0.0209	0.07685	16992	55525	1.11436
rs116859171	9	130717710	A	G	0.0003	0.0061	0.0639	0.9243	484680	0.034187	rs116859171	9	130717710	A	G	0.0003	0.0626	0.0865	0.4693	262817	0.328549	rs116859171	9	130717710	A	G	0.0003	-0.1608	0.098	0.1009	221863	0.996109	9	130960266	rs4422867	C	T	0.0587971	0.0259	0.02311	14378	50065	1.6362
rs7848419	9	130416722	T	G	0.0008	0.0219	0.0345	0.5251	484680	0.279758	rs7848419	9	130416722	T	G	0.0008	0.0815	0.0469	0.08225	262817	1.08486	rs7848419	9	130416722	T	G	0.0008	-0.0388	0.0526	0.46	221863	0.337242	9	130960991	rs45473697	A	G	0.0589008	0.0259	0.02293	14378	50065	1.6396
rs76800746	9	131455433	G	A	0.0016	-0.0041	0.0253	0.8726	484680	0.0591848	rs76800746	9	131455433	G	A	0.0015	-0.0408	0.0355	0.2505	262817	0.601192	rs76800746	9	131455433	G	A	0.0017	0.0471	0.0373	0.2065	221863	0.68508	9	130961117	rs10435901	D	I	-0.0325025	0.0175	0.06407	14801	50825	1.19335
rs3217747	9	130551088	A	G	0.0003	-0.0426	0.0669	0.5243	484680	0.28042	rs3217747	9	130551088	A	G	0.0003	-0.1002	0.081	0.2163	262817	0.664943	rs3217747	9	130551088	A	G	0.0002	0.1532	0.1244	0.2182	221863	0.661145	9	130961555	rs10987923	D	I	0.0162965	0.0243	0.5007	14378	50065	0.300422
rs182498157	9	130607878	C	T	0.0003	-0.0242	0.0684	0.7229	484680	0.140922	rs182498157	9	130607878	C	T	0.0004	0.0861	0.0885	0.3303	262817	0.481091	rs182498157	9	130607878	C	T	0.0003	-0.1575	0.112	0.1594	221863	0.797512	9	130962159	rs10987925	G	C	0.040998	0.0339	0.2271	14378	50065	0.643783
rs7860226	9	130748900	G	A	0.0801	0.0042	0.0031	0.174	714065	0.759451	rs7860226	9	130748900	G	A	0.0795	0.0079	0.0042	0.05918	392065	1.22783	rs7860226	9	130748900	G	A	0.0782	-0.0026	0.0045	0.5715	324711	0.242984	9	130962288	rs10819373	G	C	0.0673969	0.0254	0.008048	15619	51512	2.09431
rs148177493	9	130962315	A	G	0.0026	0.0288	0.0185	0.1192	484680	0.923724	rs148177493	9	130962315	A	G	0.0028	0.001	0.0244	0.9658	262817	0.0151128	rs148177493	9	130962315	A	G	0.0023	0.066	0.0293	0.02441	221863	1.61243	9	130962908	rs9696565	T	C	-0.0374008	0.021	0.07448	16992	55525	1.12796
rs554699351	9	130530468	T	C	0.0005	-0.0998	0.0538	0.06369	484680	1.19593	rs554699351	9	130530468	T	C	0.0005	-0.0247	0.0732	0.7357	262817	0.133299	rs554699351	9	130530468	T	C	0.0005	-0.2122	0.0822	0.009839	221863	2.00705	9	130962936	rs71381745	A	G	-0.0319035	0.0178	0.07275	14562	50221	1.13817
rs76319317	9	130887808	C	T	0.0013	0.0352	0.0263	0.181	484680	0.742321	rs76319317	9	130887808	C	T	0.0014	0.0035	0.0351	0.9201	262817	0.036165	rs76319317	9	130887808	C	T	0.0012	0.0957	0.0412	0.02012	221863	1.69637	9	130963115	rs111296968	A	G	0.011296	0.0248	0.6479	14378	50065	0.188492
rs73669641	9	130885122	A	G	0.0047	0.0258	0.0134	0.05479	484680	1.2613	rs73669641	9	130885122	A	G	0.005	0.009	0.0179	0.6174	262817	0.209433	rs73669641	9	130885122	A	G	0.0043	0.056	0.021	0.007581	221863	2.12027	9	130963646	rs77603951	A	G	-0.0377953	0.021	0.07223	16992	55525	1.14128
rs113796302	9	131449439	A	C	0.0017	0.018	0.0229	0.4331	484680	0.363412	rs113796302	9	131449439	A	C	0.0019	-0.0163	0.0302	0.5892	262817	0.229737	rs113796302	9	131449439	A	C	0.0016	0.0645	0.0366	0.07816	221863	1.10702	9	130965175	rs45496394	T	C	0.067696	0.0254	0.007814	15619	51512	2.10713
rs41276218	9	130706998	T	C	0.0002	0.0294	0.1067	0.7833	484680	0.106072	rs41276218	9	130706998	T	C	0.0002	0.1323	0.1377	0.3367	262817	0.472757	rs41276218	9	130706998	T	C	0.0002	-0.2475	0.1756	0.1586	221863	0.799697	9	130965235	rs10760548	T	C	-0.0377953	0.0211	0.07257	16992	55525	1.13924
rs149288779	9	131437016	T	C	0.004	-0.0517	0.0169	0.002285	484680	2.64111	rs149288779	9	131437016	T	C	0.004	-0.0308	0.0231	0.183	262817	0.737549	rs149288779	9	131437016	T	C	0.004	-0.0896	0.0257	0.0004962	221863	3.30434	9	130965264	rs10819374	T	C	-0.0377019	0.0211	0.07317	16992	55525	1.13567
rs533687661	9	131006832	T	C	0.0001	-0.1656	0.0853	0.05216	484680	1.28266	rs533687661	9	131006832	T	C	0.0001	0.0143	0.1265	0.9097	262817	0.0411018	rs533687661	9	131006832	T	C	0.0002	-0.2811	0.119	0.01817	221863	1.74065	9	130965539	rs4240427	A	G	0.0102968	0.0264	0.6966	14378	50065	0.157017
rs144909841	9	130676195	A	G	0.0023	-0.0156	0.0204	0.4463	484680	0.350373	rs144909841	9	130676195	A	G	0.0024	0.0163	0.0275	0.5539	262817	0.256569	rs144909841	9	130676195	A	G	0.0022	-0.0549	0.0316	0.08179	221863	1.0873	9	130966435	rs10760549	G	C	-0.0319965	0.0178	0.07295	14562	50221	1.13697
rs9721846	9	130963489	A	G	0.0009	0.0459	0.0408	0.2607	484680	0.583859	rs9721846	9	130963489	A	G	0.001	0.1001	0.0542	0.06483	262817	1.18822	rs9721846	9	130963489	A	G	0.0008	-0.0428	0.0643	0.5054	221863	0.296365	9	130966818	rs10987928	T	C	0.0682006	0.0255	0.007388	15619	51512	2.13147
rs568836790	9	130954854	G	C	0.0015	-0.0532	0.0276	0.05434	484680	1.26488	rs568836790	9	130954854	G	C	0.0015	-0.091	0.0382	0.01723	262817	1.76371	rs568836790	9	130954854	G	C	0.0015	0.0047	0.0414	0.9099	221863	0.0410063	9	130967288	rs3003569	A	G	0.0524027	0.0332	0.1148	15619	51512	0.940058
rs186917917	9	130986851	T	G	0.0001	0.2406	0.1063	0.0236	484680	1.62709	rs186917917	9	130986851	T	G	0.0002	0.3766	0.1409	0.007522	262817	2.12367	rs186917917	9	130986851	T	G	0.0001	0.0041	0.168	0.9803	221863	0.008641	9	130967824	rs3003570	D	I	-0.0113036	0.0306	0.7119	14378	50065	0.147581
rs147458348	9	130478525	T	C	0.001	0	0.0306	0.9994	484680	0.000260655	rs147458348	9	130478525	T	C	0.0011	0.0436	0.04	0.2762	262817	0.558776	rs147458348	9	130478525	T	C	0.0008	-0.0642	0.0493	0.193	221863	0.714443	9	130968268	rs3003603	T	C	0.0682006	0.0255	0.007386	15619	51512	2.13159
rs77315490	9	131370844	A	G	0.0019	0.0169	0.022	0.4433	484680	0.353302	rs77315490	9	131370844	A	G	0.0021	-0.0209	0.0288	0.4674	262817	0.330311	rs77315490	9	131370844	A	G	0.0017	0.0567	0.0355	0.1106	221863	0.956245	9	130968398	rs3003607	C	T	0.071902	0.0393	0.06721	14378	50065	1.17257
rs79745210	9	131093526	G	A	0.0002	0.0776	0.1018	0.4461	484680	0.350568	rs79745210	9	131093526	G	A	0.0002	-0.099	0.1437	0.4909	262817	0.309007	rs79745210	9	131093526	G	A	0.0002	0.2523	0.149	0.09034	221863	1.04412	9	130969168	rs12380222	G	A	0.0526019	0.0332	0.1133	15619	51512	0.94577
rs184390079	9	130828080	C	T	0.0001	-0.1282	0.0982	0.1918	484680	0.717151	rs184390079	9	130828080	C	T	0.0001	0.0818	0.1405	0.5606	262817	0.251347	rs184390079	9	130828080	C	T	0.0001	-0.257	0.1419	0.07	221863	1.1549	9	130969574	rs10760550	T	C	0.0686955	0.0255	0.007017	15619	51512	2.15385
rs540161615	9	131500363	A	G	0.0007	-0.1131	0.0405	0.005192	484680	2.28467	rs540161615	9	131500363	A	G	0.0007	-0.0516	0.0553	0.3506	262817	0.455188	rs540161615	9	131500363	A	G	0.0007	-0.1919	0.0615	0.001818	221863	2.74041	9	130969686	rs3003571	T	C	0.071902	0.0393	0.0671	14378	50065	1.17328
rs7853186	9	130955140	A	C	0.0027	0.0129	0.0178	0.4702	484680	0.327717	rs7853186	9	130955140	A	C	0.0029	0.0448	0.024	0.06221	262817	1.20614	rs7853186	9	130955140	A	C	0.0026	-0.0171	0.0275	0.5348	221863	0.271809	9	130970360	rs3003616	A	C	-0.0385953	0.0212	0.06907	16992	55525	1.16071
rs78725751	9	131055622	T	C	0.0009	-0.0528	0.0311	0.08927	484680	1.04929	rs78725751	9	131055622	T	C	0.0011	-0.028	0.0397	0.4813	262817	0.317584	rs78725751	9	131055622	T	C	0.0008	-0.1388	0.0519	0.007449	221863	2.1279	9	130970785	rs12348990	A	G	0.0111971	0.0249	0.6523	14378	50065	0.185553
rs376758362	9	131172738	T	C	0.0003	-0.0265	0.0629	0.6735	484680	0.171662	rs376758362	9	131172738	T	C	0.0003	0.0602	0.0869	0.4882	262817	0.311402	rs376758362	9	131172738	T	C	0.0003	-0.1571	0.0942	0.09553	221863	1.01986	9	130971018	rs7875406	A	G	-0.0385018	0.0213	0.06988	16992	55525	1.15565
rs4240425	9	130835780	T	C	0.1637	0.0025	0.0023	0.2862	718645	0.54333	rs4240425	9	130835780	T	C	0.1648	0.0061	0.0031	0.0498	394905	1.30277	rs4240425	9	130835780	T	C	0.1636	-0.0017	0.0034	0.6075	326450	0.216454	9	130971347	rs117300152	A	G	0.0731018	0.0399	0.06678	13801	47714	1.17535
rs181700435	9	131331366	C	T	0.0002	0.2133	0.0915	0.01971	484680	1.70531	rs181700435	9	131331366	C	T	0.0002	0.3498	0.1191	0.003323	262817	2.47847	rs181700435	9	131331366	C	T	0.0001	0.0273	0.1484	0.8542	221863	0.0684404	9	130971428	rs3003572	T	C	-0.0386992	0.0213	0.06908	16992	55525	1.16065
rs190492755	9	131084779	T	C	0.001	0.027	0.0333	0.4173	484680	0.379552	rs190492755	9	131084779	T	C	0.001	-0.0337	0.0467	0.4699	262817	0.327995	rs190492755	9	131084779	T	C	0.0011	0.0811	0.0491	0.09838	221863	1.00709	9	130971586	rs2502817	A	G	-0.0446	0.0215	0.03761	16699	54535	1.4247
rs112080972	9	130631964	A	G	0.0014	0.0002	0.0283	0.9932	484680	0.00296329	rs112080972	9	130631964	A	G	0.0014	0.0426	0.0385	0.269	262817	0.570248	rs112080972	9	130631964	A	G	0.0014	-0.0552	0.0431	0.2001	221863	0.698753	9	130973058	rs2502728	T	C	0.0731018	0.0399	0.06691	13801	47714	1.17451
rs150130953	9	131186811	T	G	0.0001	0.0477	0.1127	0.6723	484680	0.172437	rs150130953	9	131186811	T	G	0.0001	0.2328	0.1585	0.1417	262817	0.84863	rs150130953	9	131186811	T	G	0.0001	-0.1551	0.1656	0.349	221863	0.457175	9	130973251	rs35207950	T	C	0.0690969	0.0401	0.08483	13590	46863	1.07145
rs118053370	9	130479508	C	T	0.001	0.0005	0.0306	0.9878	484680	0.00533098	rs118053370	9	130479508	C	T	0.0011	0.0438	0.04	0.2735	262817	0.563043	rs118053370	9	130479508	C	T	0.0008	-0.0636	0.0493	0.1974	221863	0.704653	9	130973474	rs113574484	T	C	0.00950469	0.026	0.7157	14378	50065	0.145269
rs146093906	9	130858960	G	A	0.003	0.0391	0.0199	0.04969	484680	1.30373	rs146093906	9	130858960	G	A	0.003	0.0638	0.0276	0.02099	262817	1.67799	rs146093906	9	130858960	G	A	0.003	-0.0049	0.0298	0.8701	221863	0.0604308	9	130973483	rs2502729	G	T	0.043002	0.0422	0.3074	11052	31665	0.512296
rs45467292	9	130939825	T	C	0.0045	0.0085	0.0134	0.5272	484680	0.278025	rs45467292	9	130939825	T	C	0.0049	-0.0085	0.0178	0.6355	262817	0.196884	rs45467292	9	130939825	T	C	0.0041	0.0383	0.0212	0.07049	221863	1.15187	9	130973486	rs2502818	C	T	-0.0316042	0.0188	0.0918	14378	50065	1.03716
rs78753474	9	131450178	C	T	0.0017	0.0181	0.0229	0.4301	484680	0.366431	rs78753474	9	131450178	C	T	0.0019	-0.016	0.0302	0.5966	262817	0.224317	rs78753474	9	131450178	C	T	0.0016	0.0642	0.0366	0.07931	221863	1.10067	9	130973497	rs73672441	T	C	0.041401	0.0502	0.4095	11535	33344	0.387746
rs16912752	9	131023505	C	T	0.0074	0.0128	0.0099	0.1946	484680	0.710857	rs16912752	9	131023505	C	T	0.0079	-0.0021	0.0131	0.8704	262817	0.0602811	rs16912752	9	131023505	C	T	0.0068	0.0322	0.0155	0.03793	221863	1.42102	9	130973504	rs2502730	A	G	0.0567016	0.0408	0.1645	12887	40416	0.783834
rs544793245	9	131111154	C	G	0.0001	0.2663	0.1016	0.008753	484680	2.05784	rs544793245	9	131111154	C	G	0.0001	0.4328	0.1392	0.001869	262817	2.72839	rs544793245	9	131111154	C	G	0.0001	0.0824	0.1538	0.5921	221863	0.227605	9	130973721	rs7873806	G	T	0.0540999	0.0331	0.1018	15619	51512	0.992252
rs45448299	9	130951562	G	A	0.0027	0.0123	0.0178	0.4906	484680	0.309272	rs45448299	9	130951562	G	A	0.0029	0.0445	0.024	0.06386	262817	1.19477	rs45448299	9	130951562	G	A	0.0026	-0.017	0.0274	0.5361	221863	0.270754	9	130974142	rs79563199	C	G	-0.0469973	0.0223	0.03461	15803	51668	1.4608
rs146943777	9	131436165	A	G	0.0015	0.0128	0.0244	0.6019	484680	0.220476	rs146943777	9	131436165	A	G	0.0017	-0.027	0.0318	0.395	262817	0.403403	rs146943777	9	131436165	A	G	0.0013	0.059	0.0398	0.1382	221863	0.859492	9	130974182	rs73611672	G	T	0.106502	0.0534	0.04625	10924	31102	1.33489
rs560560940	9	130896567	T	C	0.0029	0.0053	0.0181	0.7696	484680	0.113735	rs560560940	9	130896567	T	C	0.003	0.0289	0.0245	0.2387	262817	0.622148	rs560560940	9	130896567	T	C	0.0028	-0.0334	0.0276	0.2256	221863	0.646661	9	130975083	rs141717369	A	G	-0.0486967	0.0224	0.02939	15619	51512	1.5318
rs560927927	9	131142634	T	C	0.005	0.0166	0.0147	0.2592	484680	0.586365	rs560927927	9	131142634	T	C	0.0049	-0.0063	0.0204	0.7579	262817	0.120388	rs560927927	9	131142634	T	C	0.0051	0.0441	0.0218	0.0433	221863	1.36351	9	130975651	rs3003573	C	A	-0.048004	0.0228	0.03557	15619	51512	1.44892
rs113331608	9	131450327	C	T	0.0017	0.0182	0.0229	0.4286	484680	0.367948	rs113331608	9	131450327	C	T	0.0019	-0.0159	0.0302	0.5994	262817	0.222283	rs113331608	9	131450327	C	T	0.0016	0.0642	0.0366	0.07949	221863	1.09969	9	130976099	rs57091735	G	T	-0.0473956	0.0229	0.03814	15619	51512	1.41862
rs142047338	9	131483935	T	C	0.0007	-0.0878	0.038	0.02085	484680	1.68089	rs142047338	9	131483935	T	C	0.0007	-0.0165	0.0514	0.7486	262817	0.12575	rs142047338	9	131483935	T	C	0.0007	-0.1479	0.0585	0.01147	221863	1.94044	9	130976557	rs2502731	G	T	0.105396	0.0523	0.04399	11439	32683	1.35665
rs138901244	9	130660900	A	C	0.0001	0.0735	0.0933	0.4308	484680	0.365724	rs138901244	9	130660900	A	C	0.0001	0.1372	0.1173	0.2422	262817	0.615826	rs138901244	9	130660900	A	C	0.0001	-0.1985	0.1607	0.2165	221863	0.664542	9	130977354	rs80014601	T	C	0.0569	0.033	0.08462	15619	51512	1.07253
rs143438734	9	131116654	C	T	0.0016	0.0161	0.0269	0.5495	484680	0.260032	rs143438734	9	131116654	C	T	0.0015	-0.0315	0.0371	0.3963	262817	0.401976	rs143438734	9	131116654	C	T	0.0016	0.0609	0.0403	0.1306	221863	0.884057	9	130977520	rs3003597	T	C	0.0579009	0.0424	0.1719	11970	35932	0.764724
rs113533999	9	131160671	T	C	0.019	0.0084	0.0072	0.241	484680	0.617983	rs113533999	9	131160671	T	C	0.0191	0.0191	0.0098	0.0529	262817	1.27654	rs113533999	9	131160671	T	C	0.0189	-0.0055	0.0108	0.6094	221863	0.215098	9	130977959	rs75656061	T	C	0.0565032	0.033	0.08723	15619	51512	1.05933
rs114264447	9	130630042	A	G	0.0009	-0.0159	0.0337	0.6376	484680	0.195452	rs114264447	9	130630042	A	G	0.0009	0.0408	0.0456	0.3708	262817	0.43086	rs114264447	9	130630042	A	G	0.0008	-0.0757	0.0519	0.1447	221863	0.839531	9	130977989	rs73672445	G	C	0.0308007	0.034	0.3661	14378	50065	0.4364
rs74381127	9	130627580	T	C	0.0101	-0.0108	0.0099	0.2736	484680	0.562884	rs74381127	9	130627580	T	C	0.0101	-0.0246	0.0136	0.07109	262817	1.14819	rs74381127	9	130627580	T	C	0.0102	0.0094	0.0149	0.529	221863	0.276544	9	130978913	rs73672446	I	D	-0.0465991	0.0227	0.04042	15619	51512	1.3934
rs2286816	9	131051254	A	G	0.0009	-0.0539	0.0311	0.08309	484680	1.08045	rs2286816	9	131051254	A	G	0.0011	-0.0289	0.0397	0.4667	262817	0.330962	rs2286816	9	131051254	A	G	0.0008	-0.1389	0.0519	0.007451	221863	2.12779	9	130979181	rs3003599	A	T	0.0569	0.0424	0.1798	11873	35101	0.74521
rs112079688	9	130946860	T	C	0.0027	0.0129	0.0178	0.468	484680	0.329754	rs112079688	9	130946860	T	C	0.0029	0.045	0.024	0.06123	262817	1.21304	rs112079688	9	130946860	T	C	0.0026	-0.0163	0.0274	0.5514	221863	0.258533	9	130979716	rs74532781	G	A	0.105998	0.0521	0.04191	11439	32683	1.37768
rs139620299	9	131427092	G	C	0.0002	0.0677	0.0702	0.3351	484680	0.474826	rs139620299	9	131427092	G	C	0.0003	-0.048	0.0899	0.5934	262817	0.226652	rs139620299	9	131427092	G	C	0.0002	0.2003	0.117	0.0869	221863	1.06098	9	130979953	rs139423823	T	C	0.0577971	0.0424	0.1726	11970	35932	0.762959
rs140224899	9	130711450	A	G	0.0003	-0.0511	0.0571	0.3702	484680	0.431564	rs140224899	9	130711450	A	G	0.0003	0.033	0.0773	0.6689	262817	0.174639	rs140224899	9	130711450	A	G	0.0003	-0.1637	0.0877	0.0618	221863	1.20901	9	130980404	rs73672447	A	G	-0.0488017	0.0225	0.02997	15619	51512	1.52331
rs3758322	9	130641596	C	T	0.0005	0.0297	0.0498	0.5517	484680	0.258297	rs3758322	9	130641596	C	T	0.0005	-0.0433	0.0645	0.5023	262817	0.299037	rs3758322	9	130641596	C	T	0.0004	0.1318	0.0817	0.1066	221863	0.972243	9	130980937	rs2229917	T	C	0.0103958	0.0274	0.7032	14378	50065	0.152921
rs183133850	9	130646070	T	C	0.0018	-0.0008	0.0254	0.9746	484680	0.0111736	rs183133850	9	130646070	T	C	0.0018	-0.0286	0.0345	0.407	262817	0.390406	rs183133850	9	130646070	T	C	0.0018	0.0586	0.0387	0.13	221863	0.886057	9	130981064	rs3003602	A	G	-0.0490957	0.0476	0.3027	13388	41803	0.518988
rs77013134	9	131451120	T	C	0.0017	0.0181	0.0229	0.429	484680	0.367543	rs77013134	9	131451120	T	C	0.0019	-0.0158	0.0302	0.6015	262817	0.220764	rs77013134	9	131451120	T	C	0.0016	0.064	0.0366	0.08039	221863	1.0948	9	130981145	rs3003574	A	G	-0.022399	0.0266	0.3995	15619	51512	0.398483
rs117886008	9	131408877	G	C	0.0001	0.0179	0.1122	0.8735	484680	0.0587371	rs117886008	9	131408877	G	C	0.0001	0.1476	0.1493	0.3228	262817	0.491066	rs117886008	9	131408877	G	C	0.0001	-0.2406	0.1761	0.1719	221863	0.764724	9	130981666	rs73672448	A	G	-0.00180162	0.0232	0.9371	15619	51512	0.0282141
rs575107404	9	130689126	T	C	0.0001	0.037	0.0966	0.7016	484680	0.15391	rs575107404	9	130689126	T	C	0.0001	0.1337	0.1288	0.299	262817	0.524329	rs575107404	9	130689126	T	C	0.0001	-0.2005	0.1514	0.1853	221863	0.732125	9	130982416	rs3003606	C	T	0.0589008	0.033	0.07449	15619	51512	1.1279
rs118131576	9	130500349	A	G	0.0006	-0.0676	0.045	0.1332	484680	0.875496	rs118131576	9	130500349	A	G	0.0006	-0.0071	0.0613	0.9073	262817	0.0422491	rs118131576	9	130500349	A	G	0.0006	-0.1619	0.0687	0.01852	221863	1.73236	9	130983007	rs9408980	A	G	0.0531995	0.0339	0.1161	15619	51512	0.935168
rs149529532	9	131081498	A	G	0.001	-0.0688	0.0307	0.02482	484680	1.6052	rs149529532	9	131081498	A	G	0.0011	-0.041	0.0394	0.2979	262817	0.525929	rs149529532	9	131081498	A	G	0.0008	-0.1492	0.0509	0.003385	221863	2.47044	9	130983121	rs145598285	C	T	0.0511968	0.0335	0.1272	15619	51512	0.895513
rs149211940	9	130536854	T	C	0.0002	-0.2158	0.0929	0.02024	484680	1.69379	rs149211940	9	130536854	T	C	0.0002	-0.3351	0.1338	0.01227	262817	1.91116	rs149211940	9	130536854	T	C	0.0002	-0.018	0.1332	0.8927	221863	0.0492945	9	130983921	rs144901741	G	C	0.0501036	0.0426	0.2404	11377	32583	0.619066
rs111458246	9	131424759	T	C	0.0023	0.0101	0.0199	0.6121	484680	0.213178	rs111458246	9	131424759	T	C	0.0024	-0.0172	0.0264	0.5162	262817	0.287182	rs111458246	9	131424759	T	C	0.002	0.0517	0.0314	0.09936	221863	1.00279	9	130983972	rs78998993	A	G	0.0988041	0.0462	0.03263	11842	34441	1.48638
rs80221563	9	130745520	C	T	0.0007	-0.0336	0.0366	0.3586	484680	0.44539	rs80221563	9	130745520	C	T	0.0008	-0.0678	0.046	0.1403	262817	0.852942	rs80221563	9	130745520	C	T	0.0006	0.0636	0.0633	0.3148	221863	0.501965	9	130984430	rs3003608	G	C	0.0533038	0.0337	0.1138	15619	51512	0.943858
rs58860679	9	131424420	A	G	0.0023	0.0103	0.0199	0.6046	484680	0.218532	rs58860679	9	131424420	A	G	0.0024	-0.0169	0.0264	0.5214	262817	0.282829	rs58860679	9	131424420	A	G	0.002	0.0519	0.0314	0.09776	221863	1.00984	9	130984755	rs3003609	T	G	-0.0160989	0.0263	0.541	15619	51512	0.266803
rs556932767	9	130902360	C	T	0.0003	0.1207	0.0777	0.1203	484680	0.919734	rs556932767	9	130902360	C	T	0.0003	-0.0409	0.1102	0.7104	262817	0.148497	rs556932767	9	130902360	C	T	0.0003	0.2239	0.1131	0.04785	221863	1.32012	9	130984809	rs35048348	G	T	-0.0158042	0.0263	0.549	15619	51512	0.260428
rs549095260	9	131507644	A	T	0.0002	0.1066	0.0825	0.1962	484680	0.707301	rs549095260	9	131507644	A	T	0.0002	0.2424	0.1209	0.04497	262817	1.34708	rs549095260	9	131507644	A	T	0.0002	-0.0389	0.1163	0.7382	221863	0.131826	9	130985525	rs3003610	A	G	-0.0438996	0.0222	0.04802	15619	51512	1.31858
rs369110837	9	131419039	T	C	0.0006	-0.0087	0.0402	0.8296	484680	0.0811313	rs369110837	9	131419039	T	C	0.0006	-0.0612	0.0552	0.2672	262817	0.573164	rs369110837	9	131419039	T	C	0.0007	0.0765	0.0608	0.2086	221863	0.680686	9	130986066	rs10987937	T	C	-0.0209989	0.0263	0.425	15619	51512	0.371611
rs142906385	9	130795337	C	T	0.001	0.0719	0.0318	0.02387	484680	1.62215	rs142906385	9	130795337	C	T	0.0011	0.0248	0.0422	0.557	262817	0.254145	rs142906385	9	130795337	C	T	0.0009	0.1347	0.0502	0.007346	221863	2.13395	9	130987014	rs34354320	T	C	-0.0142003	0.0263	0.5891	15619	51512	0.229811
rs141401867	9	130869352	A	G	0.0003	0.0313	0.0775	0.6866	484680	0.163296	rs141401867	9	130869352	A	G	0.0003	-0.0902	0.1078	0.4028	262817	0.394911	rs141401867	9	130869352	A	G	0.0003	0.1744	0.1154	0.1308	221863	0.883392	9	130987606	rs3003611	A	G	0.0778033	0.0446	0.08112	13083	35888	1.09087
rs115419722	9	130806849	A	T	0.0008	0.0495	0.0335	0.1393	484680	0.856049	rs115419722	9	130806849	A	T	0.0009	-0.0052	0.0444	0.9072	262817	0.042297	rs115419722	9	130806849	A	T	0.0007	0.1105	0.0529	0.03684	221863	1.43368	9	130987638	rs3003575	D	I	-0.00719583	0.0187	0.6991	15619	51512	0.155461
rs45497192	9	130940630	G	A	0.0221	-0.0042	0.0066	0.5207	484680	0.283412	rs45497192	9	130940630	G	A	0.022	0.0039	0.009	0.6638	262817	0.177963	rs45497192	9	130940630	G	A	0.0222	-0.0185	0.0099	0.06084	221863	1.21581	9	130988615	rs77264652	C	T	-0.015002	0.0262	0.5681	15619	51512	0.245575
rs61745122	9	130476667	C	G	0.0298	-0.004	0.0056	0.4765	484680	0.321937	rs61745122	9	130476667	C	G	0.0299	0.0035	0.0077	0.6499	262817	0.187153	rs61745122	9	130476667	C	G	0.0295	-0.0157	0.0085	0.06415	221863	1.1928	9	130988616	rs3003612	C	T	-0.0151035	0.0262	0.5648	15619	51512	0.248105
rs149350989	9	130679248	A	C	0.0004	0.0167	0.0504	0.7397	484680	0.130944	rs149350989	9	130679248	A	C	0.0004	0.0714	0.0662	0.2809	262817	0.551448	rs149350989	9	130679248	A	C	0.0003	-0.1032	0.0806	0.2006	221863	0.697669	9	130989707	rs112217371	T	C	-0.0149005	0.0262	0.5688	15619	51512	0.24504
rs538268179	9	131158508	T	C	0.0006	0.0072	0.0385	0.8515	484680	0.0698153	rs538268179	9	131158508	T	C	0.0007	-0.0393	0.0525	0.454	262817	0.342944	rs538268179	9	131158508	T	C	0.0006	0.0924	0.0586	0.1145	221863	0.941195	9	130989763	rs3003613	C	T	-0.0149005	0.0262	0.5702	15619	51512	0.243973
rs10819349	9	130850041	C	T	0.1579	0.002	0.0023	0.3946	718279	0.403843	rs10819349	9	130850041	C	T	0.1586	0.0057	0.0031	0.07181	394708	1.14382	rs10819349	9	130850041	C	T	0.1579	-0.002	0.0034	0.5605	326281	0.251424	9	130990013	rs77989565	C	T	-0.014799	0.0262	0.5709	15619	51512	0.24344
rs10739708	9	130847209	T	C	0.1562	0.0021	0.0023	0.3684	718664	0.43368	rs10739708	9	130847209	T	C	0.1567	0.0058	0.0031	0.06342	394908	1.19777	rs10739708	9	130847209	T	C	0.1559	-0.0019	0.0034	0.5716	326463	0.242908	9	130990744	rs79630827	A	G	-0.00170145	0.023	0.9423	15803	51668	0.0258108
rs115314108	9	130859455	A	G	0.0001	-0.0445	0.0993	0.6543	484680	0.184223	rs115314108	9	130859455	A	G	0.0001	0.0926	0.1352	0.4934	262817	0.306801	rs115314108	9	130859455	A	G	0.0001	-0.2469	0.1513	0.1026	221863	0.988853	9	130991176	rs3003576	C	T	0.0454035	0.0427	0.2881	11196	31794	0.540457
rs10760522	9	130754886	A	C	0.0381	0.007	0.0049	0.1511	484680	0.820736	rs10760522	9	130754886	A	C	0.0382	0.0143	0.0067	0.03314	262817	1.47965	rs10760522	9	130754886	A	C	0.038	-0.0024	0.0074	0.7455	221863	0.127552	9	130991217	rs113884694	T	C	-0.014596	0.0261	0.5767	15619	51512	0.23905
rs73669306	9	130713226	A	G	0.0003	-0.0529	0.057	0.3535	484680	0.451611	rs73669306	9	130713226	A	G	0.0003	0.0316	0.0773	0.6828	262817	0.165706	rs73669306	9	130713226	A	G	0.0003	-0.1638	0.0876	0.06148	221863	1.21127	9	130991253	rs111808204	G	A	-0.0144032	0.0261	0.5802	15619	51512	0.236422
rs56705967	9	130800968	T	G	0.0003	0.0275	0.0655	0.674	484680	0.17134	rs56705967	9	130800968	T	G	0.0003	0.098	0.0837	0.2417	262817	0.616723	rs56705967	9	130800968	T	G	0.0002	-0.1323	0.1094	0.2266	221863	0.64474	9	130991274	rs141051110	G	A	0.078996	0.0435	0.06931	13083	35888	1.1592
rs144105702	9	130694604	A	C	0.0027	0.0362	0.0228	0.1118	484680	0.951558	rs144105702	9	130694604	A	C	0.0026	0.0745	0.0316	0.01841	262817	1.73495	rs144105702	9	130694604	A	C	0.0028	-0.0031	0.034	0.9278	221863	0.0325456	9	130991501	rs117548071	A	G	0.0524976	0.0338	0.1209	15619	51512	0.917574
rs150635848	9	131302453	T	C	0.0014	-0.0086	0.0274	0.7545	484680	0.122341	rs150635848	9	131302453	T	C	0.0014	-0.0441	0.037	0.2324	262817	0.633764	rs150635848	9	131302453	T	C	0.0013	0.0496	0.0421	0.2389	221863	0.621784	9	130991543	rs9409305	D	I	0.075497	0.0437	0.08435	13083	35888	1.07391
rs374219078	9	131054237	A	G	0.0002	-0.0216	0.1111	0.8456	484680	0.072835	rs374219078	9	131054237	A	G	0.0002	0.0948	0.1347	0.4816	262817	0.317314	rs374219078	9	131054237	A	G	0.0001	-0.3167	0.2061	0.1244	221863	0.90518	9	130991779	rs113279760	A	G	-0.0143018	0.0261	0.5833	15619	51512	0.234108
rs79415442	9	130957431	T	A	0.0027	0.0128	0.0178	0.4709	484680	0.327071	rs79415442	9	130957431	T	A	0.0029	0.0449	0.024	0.06161	262817	1.21035	rs79415442	9	130957431	T	A	0.0026	-0.0161	0.0275	0.5568	221863	0.254301	9	130991879	rs56072236	G	T	0.0784969	0.0434	0.07014	13083	35888	1.15403
rs10819339	9	130796310	G	T	0.0015	0.0312	0.0258	0.2266	484680	0.64474	rs10819339	9	130796310	G	T	0.0015	0.0771	0.0349	0.02707	262817	1.56751	rs10819339	9	130796310	G	T	0.0014	-0.0111	0.0396	0.7795	221863	0.108184	9	130992158	rs146530559	C	A	0.0788019	0.044	0.07327	13083	35888	1.13507
rs117855708	9	130873539	A	C	0.0027	0.0018	0.0187	0.9214	484680	0.0355518	rs117855708	9	130873539	A	C	0.0028	0.0251	0.0253	0.32	262817	0.49485	rs117855708	9	130873539	A	C	0.0026	-0.0387	0.0286	0.1767	221863	0.752763	9	130992186	rs111792949	A	G	-0.00260339	0.023	0.9092	15803	51668	0.0413406
rs7871341	9	130852142	C	G	0.1562	0.0019	0.0023	0.4167	718675	0.380176	rs7871341	9	130852142	C	G	0.1567	0.0056	0.0032	0.07525	394916	1.12349	rs7871341	9	130852142	C	G	0.1559	-0.0022	0.0034	0.5295	326470	0.276134	9	130992187	rs55879611	G	A	0.0443039	0.0429	0.3012	11196	31794	0.521145
rs577098653	9	130847373	T	C	0.0001	-0.0791	0.113	0.4839	484680	0.315244	rs577098653	9	130847373	T	C	0.0001	0.0958	0.1629	0.5563	262817	0.254691	rs577098653	9	130847373	T	C	0.0001	-0.2878	0.1619	0.07547	221863	1.12223	9	130992600	rs75493053	A	G	0.0789036	0.0432	0.06774	13083	35888	1.16915
rs145361995	9	131014516	A	G	0.0018	-0.0289	0.0261	0.2671	484680	0.573326	rs145361995	9	131014516	A	G	0.0019	0.012	0.0353	0.734	262817	0.134304	rs145361995	9	131014516	A	G	0.0017	-0.0772	0.0401	0.054	221863	1.26761	9	130992712	rs3003577	A	G	0.0458048	0.0427	0.2833	11196	31794	0.547753
rs551692530	9	131304024	G	C	0.0001	-0.0116	0.1024	0.9096	484680	0.0411495	rs551692530	9	131304024	G	C	0.0001	-0.1689	0.134	0.2077	262817	0.682564	rs551692530	9	131304024	G	C	0.0001	0.1854	0.1646	0.26	221863	0.585027	9	130992932	rs138306023	C	G	-0.0137035	0.026	0.5972	15619	51512	0.22388
rs192595892	9	131091366	T	C	0.002	0.009	0.022	0.6828	484680	0.165706	rs192595892	9	131091366	T	C	0.002	-0.0109	0.0303	0.7186	262817	0.143513	rs192595892	9	131091366	T	C	0.002	0.064	0.0331	0.05326	221863	1.2736	9	130993397	rs16930313	A	G	0.078996	0.0431	0.06662	13083	35888	1.1764
rs10760498	9	130527270	G	A	0.4254	-0.0026	0.0019	0.1823	484680	0.739213	rs10760498	9	130527270	G	A	0.4257	-0.005	0.0026	0.06033	262817	1.21947	rs10760498	9	130527270	G	A	0.4251	0.0015	0.0029	0.6119	221863	0.21332	9	130993555	rs7035411	A	G	-0.0136021	0.026	0.6003	15619	51512	0.221632
rs117679920	9	130490508	A	G	0.001	-0.0063	0.0296	0.8327	484680	0.0795114	rs117679920	9	130490508	A	G	0.0011	0.0369	0.0388	0.3421	262817	0.465847	rs117679920	9	130490508	A	G	0.0009	-0.0653	0.0475	0.1688	221863	0.772628	9	130994179	rs3003578	C	G	0.0526019	0.0336	0.1179	15619	51512	0.928486
rs150239541	9	130604304	T	C	0.0003	0.0401	0.0593	0.4992	484680	0.301725	rs150239541	9	130604304	T	C	0.0003	-0.0438	0.0775	0.572	262817	0.242604	rs150239541	9	130604304	T	C	0.0003	0.1615	0.0958	0.09192	221863	1.03659	9	130994736	rs3003614	A	G	0.0531995	0.0336	0.1138	15619	51512	0.943858
rs150223339	9	130432571	G	T	0.1479	-0.0003	0.0027	0.9194	484680	0.0364955	rs150223339	9	130432571	G	T	0.1477	-0.0037	0.0037	0.3242	262817	0.489187	rs150223339	9	130432571	G	T	0.1481	0.0055	0.0041	0.1785	221863	0.748362	9	130995274	rs41276238	A	G	-0.002002	0.0229	0.9296	15803	51668	0.0317039
rs148865317	9	130958361	T	G	0.0027	0.0128	0.0178	0.4719	484680	0.32615	rs148865317	9	130958361	T	G	0.0029	0.0448	0.024	0.06242	262817	1.20468	rs148865317	9	130958361	T	G	0.0026	-0.016	0.0275	0.5591	221863	0.252511	9	130995751	rs3003579	C	G	0.078201	0.0437	0.07386	13083	35888	1.13159
rs76819572	9	130957592	A	T	0.0027	0.0129	0.0178	0.4699	484680	0.327995	rs76819572	9	130957592	A	T	0.0029	0.0447	0.024	0.06273	262817	1.20252	rs76819572	9	130957592	A	T	0.0026	-0.0161	0.0275	0.5586	221863	0.252899	9	130997277	rs117443934	G	T	-0.0138961	0.026	0.5933	15619	51512	0.226726
rs117453338	9	130485955	A	G	0.001	0.0021	0.0301	0.9438	484680	0.02512	rs117453338	9	130485955	A	G	0.0011	0.0442	0.0395	0.2628	262817	0.580375	rs117453338	9	130485955	A	G	0.0009	-0.0597	0.0483	0.2165	221863	0.664542	9	130997868	rs13285411	I	D	0.0788019	0.0433	0.06851	13083	35888	1.16425
rs111629119	9	131425042	T	C	0.0023	0.0102	0.0199	0.6076	484680	0.216382	rs111629119	9	131425042	T	C	0.0024	-0.0168	0.0264	0.5245	262817	0.280255	rs111629119	9	131425042	T	C	0.002	0.0515	0.0314	0.1007	221863	0.996971	9	130997892	rs3003615	C	T	0.100696	0.0577	0.08091	11842	34441	1.092
rs16930313	9	130993397	G	A	0.1295	0.0107	0.0026	2.753e-05	717638	4.56019	rs16930313	9	130993397	G	A	0.1291	0.0148	0.0035	1.939e-05	394384	4.71242	rs16930313	9	130993397	G	A	0.1295	0.0062	0.0038	0.09845	325965	1.00678	9	130998850	rs9644916	A	G	-0.0139975	0.026	0.5899	15619	51512	0.229222
rs182215243	9	131174075	C	G	0.0006	0.078	0.0465	0.09355	484680	1.02896	rs182215243	9	131174075	C	G	0.0006	0.1427	0.0645	0.02694	262817	1.5696	rs182215243	9	131174075	C	G	0.0006	-0.015	0.0694	0.8285	221863	0.0817075	9	130999152	rs9644952	T	C	0.0522034	0.0337	0.1216	15619	51512	0.915066
rs68174291	9	130582785	G	T	0.1392	0.0006	0.0028	0.8352	484680	0.0782095	rs68174291	9	130582785	G	T	0.1386	0.005	0.0038	0.1865	262817	0.729321	rs68174291	9	130582785	G	T	0.14	-0.0043	0.0041	0.2975	221863	0.526513	9	130999472	rs7022174	A	G	0.0780993	0.0439	0.07531	13083	35888	1.12315
rs143132322	9	130564263	A	G	0.0001	-0.0714	0.115	0.5346	484680	0.271971	rs143132322	9	130564263	A	G	0.0001	0.0957	0.1513	0.5271	262817	0.278107	rs143132322	9	130564263	A	G	0.0001	-0.2999	0.1835	0.1021	221863	0.990974	9	130999545	rs11298166	G	T	0.0785986	0.0434	0.0702	13083	35888	1.15366
rs12334	9	130939930	A	G	0.002	0.0282	0.0216	0.1918	484680	0.717151	rs12334	9	130939930	A	G	0.0021	0.0684	0.0291	0.01861	262817	1.73025	rs12334	9	130939930	A	G	0.0019	-0.0054	0.0335	0.8722	221863	0.0593839	9	131000350	.	A	G	0.0522983	0.0337	0.12	15619	51512	0.920819
rs115194319	9	130746002	C	T	0.0007	-0.0337	0.0369	0.3604	484680	0.443215	rs115194319	9	130746002	C	T	0.0008	-0.0676	0.0462	0.1437	262817	0.842543	rs115194319	9	130746002	C	T	0.0005	0.0634	0.0638	0.3206	221863	0.494036	9	131000487	rs539032879	C	T	0.0775997	0.0437	0.07589	13083	35888	1.11982
rs116492254	9	131039195	T	C	0.0002	0.1103	0.0825	0.1813	484680	0.741602	rs116492254	9	131039195	T	C	0.0002	0.2158	0.1106	0.05098	262817	1.2926	rs116492254	9	131039195	T	C	0.0002	-0.0661	0.1285	0.6069	221863	0.216883	9	131000860	rs7854612	D	I	0.0778958	0.0437	0.07483	13083	35888	1.12592
rs76269536	9	130622814	A	C	0.0002	-0.002	0.0782	0.9799	484680	0.00881824	rs76269536	9	130622814	A	C	0.0002	-0.1158	0.0986	0.2403	262817	0.619246	rs76269536	9	130622814	A	C	0.0001	0.1609	0.1341	0.23	221863	0.638272	9	131001692	rs10987942	A	G	-0.0193969	0.026	0.4556	15619	51512	0.341416
rs113123330	9	131410616	A	G	0.0023	0.0095	0.0198	0.6304	484680	0.200384	rs113123330	9	131410616	A	G	0.0025	-0.0177	0.0262	0.4992	262817	0.301725	rs113123330	9	131410616	A	G	0.002	0.05	0.0312	0.1092	221863	0.961777	9	131003677	rs1004464	I	D	0.0683033	0.0435	0.1161	13083	35888	0.935168
rs538331993	9	131206675	T	C	0.0002	0.0588	0.0778	0.45	484680	0.346787	rs538331993	9	131206675	T	C	0.0002	-0.0695	0.1091	0.5239	262817	0.280752	rs538331993	9	131206675	T	C	0.0002	0.1936	0.1148	0.09174	221863	1.03744	9	131004196	rs76021274	T	C	0.045002	0.0428	0.2923	11196	31794	0.534171
rs138384557	9	131042088	T	C	0.0009	-0.0542	0.0311	0.0814	484680	1.08938	rs138384557	9	131042088	T	C	0.0011	-0.0296	0.0398	0.4567	262817	0.340369	rs138384557	9	131042088	T	C	0.0008	-0.1382	0.0519	0.007755	221863	2.11042	9	131005360	rs11789170	T	C	-0.0196008	0.0261	0.4522	15619	51512	0.344669
rs77516293	9	130526154	T	A	0.0006	0.0091	0.0418	0.8279	484680	0.0820221	rs77516293	9	130526154	T	A	0.0006	-0.0368	0.0561	0.5123	262817	0.290476	rs77516293	9	130526154	T	A	0.0005	0.1057	0.065	0.1039	221863	0.983384	9	131006421	rs33959475	G	A	-0.0164038	0.0264	0.5332	15619	51512	0.27311
rs28579915	9	130813751	C	G	0.0016	0.033	0.0237	0.1632	484680	0.78728	rs28579915	9	130813751	C	G	0.0018	-0.0025	0.0314	0.937	262817	0.0282604	rs28579915	9	130813751	C	G	0.0014	0.0784	0.0373	0.03541	221863	1.45087	9	131008998	rs200444247	I	D	0.052004	0.0338	0.1237	15619	51512	0.90763
rs76240587	9	131486000	G	C	0.0017	0.0193	0.0227	0.3935	484680	0.405055	rs76240587	9	131486000	G	C	0.0019	-0.0132	0.0299	0.659	262817	0.181115	rs76240587	9	131486000	G	C	0.0016	0.0647	0.0362	0.07346	221863	1.13395	9	131008999	rs201615828	D	I	-0.0153979	0.0262	0.5573	15619	51512	0.253911
rs141475382	9	131434593	G	A	0.0029	0.0191	0.019	0.3127	484680	0.504872	rs141475382	9	131434593	G	A	0.0028	-0.004	0.0261	0.877	262817	0.0570004	rs141475382	9	131434593	G	A	0.0029	0.0601	0.0285	0.03488	221863	1.45742	9	131009009	rs113293260	C	T	-0.0151035	0.0262	0.5644	15619	51512	0.248413
rs10987870	9	130850583	A	T	0.1415	0.0017	0.0024	0.4926	718678	0.307506	rs10987870	9	130850583	A	T	0.1416	0.0055	0.0033	0.09488	394920	1.02283	rs10987870	9	130850583	A	T	0.1415	-0.0026	0.0036	0.4586	326469	0.338566	9	131009012	rs113630498	D	I	0.0176041	0.0207	0.3957	14021	45237	0.402634
rs75802957	9	131452713	C	T	0.0017	0.0182	0.0229	0.4268	484680	0.369776	rs75802957	9	131452713	C	T	0.0019	-0.0152	0.0302	0.6137	262817	0.212044	rs75802957	9	131452713	C	T	0.0016	0.0635	0.0366	0.0827	221863	1.08249	9	131009389	rs12683712	I	D	-0.0160989	0.0263	0.5392	15619	51512	0.26825
rs114839854	9	131492446	T	C	0.002	0.0044	0.0211	0.8331	484680	0.0793029	rs114839854	9	131492446	T	C	0.0022	-0.0269	0.0278	0.3331	262817	0.477425	rs114839854	9	131492446	T	C	0.0018	0.0454	0.0336	0.177	221863	0.752027	9	131009468	rs117907146	C	T	0.0765999	0.0446	0.0862	13083	35888	1.06449
rs78998993	9	130983972	G	C	0.1329	0.0086	0.0028	0.002057	484680	2.68677	rs78998993	9	130983972	G	C	0.1325	0.0128	0.0039	0.0008959	262817	3.04774	rs78998993	9	130983972	G	C	0.1333	0.0033	0.0042	0.4301	221863	0.366431	9	131009509	rs35149422	C	T	0.0515008	0.0337	0.1259	15619	51512	0.899974
rs547022499	9	131350810	A	G	0.0003	0.0625	0.0804	0.4369	484680	0.359618	rs547022499	9	131350810	A	G	0.0003	0.1738	0.1082	0.1081	262817	0.966174	rs547022499	9	131350810	A	G	0.0003	-0.0994	0.1245	0.4244	221863	0.372225	9	131010726	rs2302425	A	C	0.0515957	0.0339	0.1276	15619	51512	0.894149
rs181337571	9	130943543	T	C	0.0017	0.0043	0.0246	0.8625	484680	0.0642409	rs181337571	9	130943543	T	C	0.0017	0.0496	0.0336	0.1392	262817	0.856361	rs181337571	9	130943543	T	C	0.0017	-0.0335	0.0373	0.3692	221863	0.432738	9	131011174	rs62587117	T	C	-0.0198966	0.0262	0.4461	15619	51512	0.350568
rs573783352	9	130520348	T	G	0.0043	0.0202	0.0146	0.1679	484680	0.774949	rs573783352	9	130520348	T	G	0.0042	0.0433	0.0204	0.03365	262817	1.47301	rs573783352	9	130520348	T	G	0.0044	-0.006	0.0217	0.7814	221863	0.107127	9	131011200	rs62587118	I	D	0.0485044	0.0339	0.1523	14378	50065	0.8173
rs145292788	9	131321905	T	C	0.0182	0.0067	0.0073	0.359	484680	0.444906	rs145292788	9	131321905	T	C	0.0183	0.0174	0.01	0.08301	262817	1.08087	rs145292788	9	131321905	T	C	0.0182	-0.0072	0.011	0.5104	221863	0.292089	9	131011471	rs113241852	A	G	0.045002	0.0429	0.2937	11196	31794	0.532096
rs112773777	9	130500463	A	G	0.0017	0.0295	0.0225	0.1909	484680	0.719194	rs112773777	9	130500463	A	G	0.0018	0.0552	0.0299	0.06476	262817	1.18869	rs112773777	9	130500463	A	G	0.0016	-0.0216	0.0355	0.5424	221863	0.26568	9	131012256	rs12343000	A	G	-0.0435027	0.0801	0.5874	9930	42025	0.231066
rs78761898	9	130693991	T	C	0.0005	0.0069	0.0454	0.8789	484680	0.0560605	rs78761898	9	130693991	T	C	0.0005	0.0835	0.0629	0.1843	262817	0.734475	rs78761898	9	130693991	T	C	0.0005	-0.0693	0.0677	0.3064	221863	0.513711	9	131013886	rs2016235	T	C	0.0503033	0.0338	0.1363	15619	51512	0.865504
rs138949289	9	130742710	A	C	0.0003	-0.0562	0.0575	0.3289	484680	0.482936	rs138949289	9	130742710	A	C	0.0003	0.0365	0.0787	0.6425	262817	0.192127	rs138949289	9	130742710	A	C	0.0003	-0.1577	0.0872	0.07058	221863	1.15132	9	131013923	rs2109686	G	A	-0.0160989	0.0264	0.5421	15619	51512	0.265921
rs2232632	9	130915488	T	A	0.0003	-0.0214	0.0572	0.7077	484680	0.150151	rs2232632	9	130915488	T	A	0.0004	0.0701	0.0775	0.3657	262817	0.436875	rs2232632	9	130915488	T	A	0.0003	-0.1233	0.0877	0.1595	221863	0.797239	9	131014426	rs2267959	G	C	-0.0268985	0.0171	0.1162	15619	51512	0.934794
rs190663263	9	130669933	T	G	0.0002	0.0182	0.076	0.8104	484680	0.0913006	rs190663263	9	130669933	T	G	0.0002	0.108	0.1008	0.2838	262817	0.546988	rs190663263	9	130669933	T	G	0.0002	-0.1512	0.1202	0.2084	221863	0.681102	9	131015279	rs2267958	I	D	-0.0164953	0.0203	0.4156	11760	34160	0.381324
rs80177312	9	131459959	G	A	0.0019	0.0023	0.0215	0.9162	484680	0.0380097	rs80177312	9	131459959	G	A	0.0021	-0.0303	0.0283	0.2841	262817	0.546529	rs80177312	9	131459959	G	A	0.0017	0.0429	0.0341	0.2085	221863	0.680894	9	131015329	rs2267957	A	G	-0.021898	0.0263	0.4068	15619	51512	0.390619
rs533728157	9	131093191	A	G	0.001	-0.0325	0.0354	0.3595	484680	0.444301	rs533728157	9	131093191	A	G	0.0009	0.0198	0.0501	0.6931	262817	0.159204	rs533728157	9	131093191	A	G	0.001	-0.099	0.0517	0.0556	221863	1.25493	9	131017745	rs41276650	G	A	0.0243999	0.0176	0.1654	14378	50065	0.781464
rs56275658	9	130715290	T	C	0.0003	-0.055	0.057	0.3347	484680	0.475344	rs56275658	9	130715290	T	C	0.0003	0.0293	0.0772	0.7048	262817	0.151934	rs56275658	9	130715290	T	C	0.0003	-0.1631	0.0874	0.06196	221863	1.20789	9	131017962	rs7023913	T	A	0.0138043	0.067	0.8371	10753	30401	0.0772227
rs78867704	9	131106448	C	A	0.0326	-0.0039	0.0054	0.4679	484680	0.329847	rs78867704	9	131106448	C	A	0.0326	0.0029	0.0074	0.6975	262817	0.156456	rs78867704	9	131106448	C	A	0.0327	-0.0152	0.0081	0.06119	221863	1.21332	9	131018639	rs4734	A	G	0.049704	0.0338	0.1412	15619	51512	0.850165
rs10760521	9	130754883	T	G	0.0402	0.0067	0.0047	0.1567	484680	0.804931	rs10760521	9	130754883	T	G	0.0404	0.0134	0.0065	0.03878	262817	1.41139	rs10760521	9	130754883	T	G	0.04	-0.0026	0.0072	0.7196	221863	0.142909	9	131018683	rs2006280	C	A	0.0260965	0.0172	0.1291	15619	51512	0.889074
rs537406403	9	131082441	T	C	0.0004	-0.0565	0.0523	0.2803	484680	0.552377	rs537406403	9	131082441	T	C	0.0004	0.0133	0.074	0.8573	262817	0.0668672	rs537406403	9	131082441	T	C	0.0004	-0.162	0.0763	0.03366	221863	1.47289	9	131018793	rs3051311	A	G	0.0509973	0.034	0.1331	15619	51512	0.875822
rs141867953	9	130776737	C	T	0.0011	0.0321	0.0284	0.2572	484680	0.589729	rs141867953	9	130776737	C	T	0.0013	-0.0077	0.0373	0.8369	262817	0.0773264	rs141867953	9	130776737	C	T	0.001	0.0892	0.0454	0.04928	221863	1.30733	9	131019738	rs2240961	A	G	-0.0509039	0.0425	0.2311	15377	50555	0.6362
rs140849139	9	130766799	C	G	0.0003	-0.0316	0.0582	0.587	484680	0.231362	rs140849139	9	130766799	C	G	0.0003	0.062	0.0789	0.4322	262817	0.364315	rs140849139	9	130766799	C	G	0.0003	-0.1345	0.0893	0.1321	221863	0.879097	9	131020382	rs41276652	G	T	0.0275957	0.0171	0.1057	15619	51512	0.975925
rs148987426	9	130795306	G	C	0.001	0.0807	0.0317	0.01092	484680	1.96178	rs148987426	9	130795306	G	C	0.0011	0.0333	0.042	0.4285	262817	0.368049	rs148987426	9	130795306	G	C	0.0009	0.1411	0.0501	0.004866	221863	2.31283	9	131020400	rs41276654	A	G	0.0560022	0.0334	0.09349	15619	51512	1.02923
rs114689583	9	130706548	A	G	0.0004	0.0062	0.0522	0.906	484680	0.0428718	rs114689583	9	130706548	A	G	0.0004	-0.0674	0.0704	0.3387	262817	0.470185	rs114689583	9	130706548	A	G	0.0004	0.1089	0.0805	0.1757	221863	0.755228	9	131020795	rs112603354	I	D	0.0491996	0.0338	0.1454	15619	51512	0.837436
rs115587838	9	130791540	A	G	0.0006	-0.0711	0.0414	0.08537	484680	1.06869	rs115587838	9	130791540	A	G	0.0007	-0.0253	0.0549	0.6449	262817	0.190508	rs115587838	9	130791540	A	G	0.0006	-0.1658	0.0652	0.01101	221863	1.95821	9	131020818	rs199744363	T	C	0.0511018	0.0357	0.1522	14378	50065	0.817585
rs185015567	9	130643886	T	A	0.0078	0.014	0.0116	0.2253	484680	0.647239	rs185015567	9	130643886	T	A	0.0078	0.0288	0.0159	0.07037	262817	1.15261	rs185015567	9	130643886	T	A	0.0078	-0.01	0.0174	0.5646	221863	0.248259	9	131022572	rs149575536	C	G	0.0450976	0.034	0.185	14378	50065	0.732828
rs535390113	9	130516668	T	C	0.0007	0.0244	0.0424	0.5646	484680	0.248259	rs535390113	9	130516668	T	C	0.0006	0.0755	0.059	0.2012	262817	0.696372	rs535390113	9	130516668	T	C	0.0007	-0.0666	0.0631	0.291	221863	0.536107	9	131023105	rs12347709	C	G	0.0450976	0.034	0.1851	14378	50065	0.732594
rs58514916	9	131201848	G	A	0.2039	0.0047	0.0024	0.04506	484680	1.34621	rs58514916	9	131201848	G	A	0.2043	0.0023	0.0032	0.4863	262817	0.313096	rs58514916	9	131201848	G	A	0.2034	0.0101	0.0035	0.004624	221863	2.33498	9	131023141	rs12338625	G	A	0.0267004	0.0171	0.1174	15619	51512	0.930332
rs57777174	9	131201825	T	A	0.204	0.0047	0.0024	0.04712	484680	1.32679	rs57777174	9	131201825	T	A	0.2044	0.0022	0.0032	0.4916	262817	0.308388	rs57777174	9	131201825	T	A	0.2034	0.01	0.0035	0.00496	221863	2.30452	9	131024602	rs146022758	A	G	0.0450976	0.034	0.1852	14378	50065	0.732359
rs548415782	9	131265934	A	G	0.0006	-0.0713	0.0515	0.1658	484680	0.780415	rs548415782	9	131265934	A	G	0.0006	-0.1439	0.0697	0.03913	262817	1.40749	rs548415782	9	131265934	A	G	0.0006	0.0292	0.0789	0.7111	221863	0.148069	9	131025686	rs7871101	T	G	0.0252973	0.0175	0.1488	14378	50065	0.827397
rs145755265	9	131010436	T	C	0.0008	-0.0289	0.034	0.3946	484680	0.403843	rs145755265	9	131010436	T	C	0.0008	0.0282	0.0468	0.5473	262817	0.261775	rs145755265	9	131010436	T	C	0.0008	-0.0856	0.051	0.09337	221863	1.02979	9	131025842	rs7855784	G	A	0.0400953	0.0426	0.3471	11027	31033	0.459545
rs556168337	9	130990390	A	G	0.0003	0.0504	0.0625	0.42	484680	0.376751	rs556168337	9	130990390	A	G	0.0003	0.1324	0.0859	0.1232	262817	0.909389	rs556168337	9	130990390	A	G	0.0003	-0.0772	0.0944	0.4138	221863	0.38321	9	131026108	rs113132247	I	D	0.0452028	0.034	0.184	14378	50065	0.735182
rs7859932	9	131409177	C	A	0.0023	0.0097	0.0198	0.6236	484680	0.205094	rs7859932	9	131409177	C	A	0.0025	-0.0173	0.0262	0.5097	262817	0.292685	rs7859932	9	131409177	C	A	0.002	0.0496	0.0312	0.1115	221863	0.952725	9	131026173	rs62587122	A	G	0.0406044	0.0426	0.3403	11027	31033	0.468138
rs368317641	9	131257023	G	C	0.0014	-0.0306	0.0276	0.2677	484680	0.572352	rs368317641	9	131257023	G	C	0.0014	0.0138	0.0379	0.7161	262817	0.145026	rs368317641	9	131257023	G	C	0.0014	-0.0786	0.0416	0.05889	221863	1.22996	9	131026361	rs62587123	G	A	0.034498	0.0183	0.05943	14378	50065	1.22599
rs559538716	9	130642702	C	T	0.0007	-0.0083	0.0541	0.8776	484680	0.0567034	rs559538716	9	130642702	C	T	0.0007	-0.0899	0.075	0.2309	262817	0.636576	rs559538716	9	130642702	C	T	0.0007	0.0912	0.0809	0.2592	221863	0.586365	9	131026546	rs12352672	A	G	0.0563047	0.0333	0.09141	15619	51512	1.03901
rs115095846	9	131462846	T	C	0.0019	0.0027	0.0214	0.8979	484680	0.046772	rs115095846	9	131462846	T	C	0.0021	-0.0298	0.0282	0.2918	262817	0.534915	rs115095846	9	131462846	T	C	0.0017	0.0427	0.034	0.2097	221863	0.678402	9	131026854	rs12343744	T	G	0.0461008	0.034	0.1752	14378	50065	0.756466
rs78014314	9	131317862	G	A	0.0021	0.0088	0.0204	0.6668	484680	0.176004	rs78014314	9	131317862	G	A	0.0023	-0.0179	0.0271	0.5078	262817	0.294307	rs78014314	9	131317862	G	A	0.002	0.0509	0.032	0.1121	221863	0.950394	9	131027963	rs12335848	C	A	0.0489997	0.034	0.1489	14378	50065	0.827105
rs150144119	9	131092991	A	G	0.0007	0.0409	0.0353	0.2466	484680	0.608007	rs150144119	9	131092991	A	G	0.0008	0.0033	0.0476	0.9445	262817	0.024798	rs150144119	9	131092991	A	G	0.0007	0.122	0.0545	0.0252	221863	1.5986	9	131027982	rs7871866	G	T	0.0489997	0.034	0.1491	14378	50065	0.826522
rs111417655	9	131115368	G	A	0.0351	0.0042	0.0052	0.4173	484680	0.379552	rs111417655	9	131115368	G	A	0.0349	-0.0045	0.0071	0.5311	262817	0.274824	rs111417655	9	131115368	G	A	0.0353	0.0128	0.0078	0.1006	221863	0.997402	9	131028226	rs12345218	G	A	0.0489997	0.034	0.1497	14378	50065	0.824778
rs539704545	9	131389545	T	C	0.0001	0.0561	0.0942	0.5513	484680	0.258612	rs539704545	9	131389545	T	C	0.0001	0.1942	0.127	0.1264	262817	0.898253	rs539704545	9	131389545	T	C	0.0001	-0.1223	0.1454	0.4003	221863	0.397614	9	131030950	rs61380244	G	T	0.0539009	0.034	0.113	15619	51512	0.946922
rs113798022	9	130453446	C	T	0.0009	0.0311	0.0325	0.3392	484680	0.469544	rs113798022	9	130453446	C	T	0.0009	-0.0185	0.0443	0.6758	262817	0.170182	rs113798022	9	130453446	C	T	0.0009	0.0905	0.0496	0.0682	221863	1.16622	9	131031017	rs79027662	C	A	0.0537019	0.0341	0.1155	15619	51512	0.937418
rs150836669	9	131446547	T	G	0.0016	-0.0065	0.0258	0.8011	484680	0.0963133	rs150836669	9	131446547	T	G	0.0015	-0.0427	0.0362	0.2371	262817	0.625068	rs150836669	9	131446547	T	G	0.0016	0.0434	0.0381	0.2543	221863	0.594654	9	131032239	rs2416982	G	A	-0.0316042	0.0267	0.2369	15619	51512	0.625435
rs117703096	9	130862495	G	A	0.0027	0.0014	0.0186	0.9391	484680	0.0272882	rs117703096	9	130862495	G	A	0.0028	0.0241	0.0252	0.3382	262817	0.470826	rs117703096	9	130862495	G	A	0.0026	-0.0382	0.0285	0.1812	221863	0.741842	9	131032358	rs4271068	A	G	0.0477039	0.0435	0.2735	13992	48979	0.563043
rs77639733	9	131454935	A	G	0.0017	0.0185	0.0229	0.4181	484680	0.37872	rs77639733	9	131454935	A	G	0.0019	-0.0145	0.0301	0.63	262817	0.200659	rs77639733	9	131454935	A	G	0.0016	0.0631	0.0366	0.08449	221863	1.07319	9	131033122	rs4836611	A	T	-0.004902	0.0193	0.8013	15619	51512	0.0962049
rs189199353	9	130576060	T	G	0.0012	-0.0217	0.0322	0.5	484680	0.30103	rs189199353	9	130576060	T	G	0.0011	0.023	0.0448	0.6078	262817	0.216239	rs189199353	9	130576060	T	G	0.0012	-0.0844	0.0479	0.07836	221863	1.10591	9	131033169	rs201773198	C	A	-0.00190181	0.0193	0.9237	15619	51512	0.0344691
rs192800553	9	131496607	G	C	0.0014	0.0376	0.0262	0.1512	484680	0.820448	rs192800553	9	131496607	G	C	0.0015	0.0793	0.0352	0.02417	262817	1.61672	rs192800553	9	131496607	G	C	0.0013	-0.0088	0.0407	0.8284	221863	0.0817599	9	131033170	.	C	T	0.0134985	0.0612	0.8251	12606	39298	0.0834934
rs115733276	9	130688716	C	T	0.0015	0.0006	0.0248	0.9822	484680	0.00780007	rs115733276	9	130688716	C	T	0.0016	-0.0214	0.033	0.5159	262817	0.287434	rs115733276	9	130688716	C	T	0.0014	0.0621	0.0389	0.1106	221863	0.956245	9	131033412	rs7039396	C	T	-0.00619918	0.0193	0.7493	15619	51512	0.125344
rs185139756	9	131318336	C	T	0.002	-0.0021	0.0227	0.9262	484680	0.0332952	rs185139756	9	131318336	C	T	0.002	-0.0283	0.0309	0.3597	262817	0.44406	rs185139756	9	131318336	C	T	0.0019	0.0475	0.0345	0.1685	221863	0.7734	9	131034052	rs79121620	C	G	-0.00559563	0.0192	0.7728	15619	51512	0.111933
rs145598285	9	130983121	C	T	0.0383	0.0109	0.0051	0.03134	484680	1.5039	rs145598285	9	130983121	C	T	0.0383	0.0177	0.007	0.01079	262817	1.96698	rs145598285	9	130983121	C	T	0.0382	0.0008	0.0076	0.9135	221863	0.0392914	9	131034130	rs149718055	G	A	-0.005103	0.0193	0.7898	15619	51512	0.102483
rs192815286	9	130860727	G	T	0.0027	0.0015	0.0186	0.9366	484680	0.0284458	rs192815286	9	130860727	G	T	0.0028	0.0241	0.0252	0.3375	262817	0.471726	rs192815286	9	130860727	G	T	0.0026	-0.0381	0.0285	0.182	221863	0.739929	9	131034225	rs4837259	G	A	-0.00210221	0.0193	0.914	15619	51512	0.0390538
rs115623280	9	131010231	T	C	0.0008	-0.0288	0.034	0.3966	484680	0.401647	rs115623280	9	131010231	T	C	0.0008	0.0283	0.0469	0.546	262817	0.262807	rs115623280	9	131010231	T	C	0.0008	-0.0851	0.0511	0.09601	221863	1.01768	9	131034376	rs4837260	A	G	0.0350968	0.0435	0.4195	11027	31033	0.377268
rs372770445	9	130776274	C	A	0.0003	-0.0036	0.0778	0.9627	484680	0.016509	rs372770445	9	130776274	C	A	0.0003	-0.1154	0.1036	0.2655	262817	0.575935	rs372770445	9	130776274	C	A	0.0003	0.1464	0.1221	0.2305	221863	0.637329	9	131036659	rs118173492	T	C	-0.0202027	0.0429	0.6378	15233	50426	0.195315
rs7858756	9	130796012	C	T	0.0015	0.0364	0.0258	0.1571	484680	0.803824	rs7858756	9	130796012	C	T	0.0016	0.0798	0.0348	0.02185	262817	1.66055	rs7858756	9	130796012	C	T	0.0014	-0.0065	0.0397	0.8705	221863	0.0602312	9	131037910	rs7034524	A	G	-0.00170145	0.0194	0.9283	15619	51512	0.0323116
rs150789192	9	131512831	T	C	0.0005	0.0683	0.0495	0.1673	484680	0.776504	rs150789192	9	131512831	T	C	0.0005	-0.0041	0.068	0.9514	262817	0.0216369	rs150789192	9	131512831	T	C	0.0005	0.1609	0.0746	0.03109	221863	1.50738	9	131038401	rs16930333	G	A	0.0188021	0.0427	0.6602	15233	50426	0.180324
rs546709667	9	130946624	A	G	0.0003	-0.1107	0.0717	0.1224	484680	0.912219	rs546709667	9	130946624	A	G	0.0003	-0.0133	0.0961	0.8896	262817	0.0508052	rs546709667	9	130946624	A	G	0.0003	-0.2539	0.1115	0.02274	221863	1.64321	9	131039250	rs2240960	T	C	-0.004902	0.0193	0.799	15619	51512	0.0974532
rs189368182	9	131335835	G	A	0.0092	-0.0133	0.0111	0.2272	484680	0.643592	rs189368182	9	131335835	G	A	0.0093	-0.0323	0.0151	0.03294	262817	1.48228	rs189368182	9	131335835	G	A	0.0092	0.0045	0.0167	0.7895	221863	0.102648	9	131040261	rs12335613	A	G	-0.004902	0.0193	0.7974	15619	51512	0.0983238
rs75511005	9	130869855	A	G	0.0001	-0.1792	0.1282	0.1623	484680	0.789681	rs75511005	9	130869855	A	G	0.0001	-0.2731	0.1524	0.07322	262817	1.13537	rs75511005	9	130869855	A	G	0.0001	0.2049	0.2498	0.4121	221863	0.384997	9	131040874	rs56203622	D	I	0.0108015	0.0343	0.7533	10293	28610	0.123032
rs59749407	9	130564108	T	C	0.0048	0.0055	0.0137	0.6874	484680	0.16279	rs59749407	9	130564108	T	C	0.0048	0.027	0.0187	0.149	262817	0.826814	rs59749407	9	130564108	T	C	0.0047	-0.0188	0.0209	0.3692	221863	0.432738	9	131041056	rs199995498	C	T	-0.00709511	0.0195	0.7176	15619	51512	0.144118
rs145810429	9	130654807	A	G	0.0005	0.0372	0.0495	0.4526	484680	0.344285	rs145810429	9	130654807	A	G	0.0005	-0.035	0.064	0.5845	262817	0.233215	rs145810429	9	130654807	A	G	0.0004	0.1337	0.0811	0.09929	221863	1.00309	9	131041240	rs147696382	C	T	0.0288012	0.0302	0.3403	10916	33541	0.468138
rs558717074	9	130664431	A	T	0.0007	-0.0696	0.0416	0.09411	484680	1.02636	rs558717074	9	130664431	A	T	0.0006	-0.0044	0.0585	0.9397	262817	0.0270108	rs558717074	9	130664431	A	T	0.0007	-0.1425	0.0611	0.01975	221863	1.70443	9	131041752	rs2416981	T	C	-0.00170145	0.0205	0.9343	16992	55525	0.0295137
rs76093949	9	130769017	G	C	0.0003	-0.0428	0.0578	0.4589	484680	0.338282	rs76093949	9	130769017	G	C	0.0003	0.0521	0.0786	0.5074	262817	0.29465	rs76093949	9	130769017	G	C	0.0003	-0.141	0.0884	0.1109	221863	0.955068	9	131041934	rs2416980	T	C	-0.00240288	0.0205	0.9072	16992	55525	0.042297
rs181117376	9	131353641	A	G	0.0002	-0.1123	0.0771	0.1455	484680	0.837137	rs181117376	9	131353641	A	G	0.0002	-0.2254	0.1097	0.03999	262817	1.39805	rs181117376	9	131353641	A	G	0.0002	0.0303	0.1119	0.7866	221863	0.104246	9	131042734	rs2270204	G	A	-0.00270365	0.0204	0.8953	16992	55525	0.0480314
rs113631332	9	130941935	C	T	0.002	0.0287	0.0216	0.185	484680	0.732828	rs113631332	9	130941935	C	T	0.0021	0.0685	0.029	0.01843	262817	1.73447	rs113631332	9	130941935	C	T	0.0019	-0.0038	0.0335	0.9093	221863	0.0412928	9	131042790	rs73672487	G	T	-0.00080032	0.0195	0.969	15619	51512	0.0136762
rs200988365	9	131038436	G	T	0.0003	-0.0008	0.0738	0.9915	484680	0.00370728	rs200988365	9	131038436	G	T	0.0003	-0.1451	0.1029	0.1583	262817	0.800519	rs200988365	9	131038436	G	T	0.0003	0.1	0.1095	0.3612	221863	0.442252	9	131042957	rs7025160	A	G	-0.00460057	0.0194	0.8118	15619	51512	0.090551
rs140191336	9	131118801	A	G	0.0003	0.1148	0.0832	0.1675	484680	0.775985	rs140191336	9	131118801	A	G	0.0003	-0.0189	0.118	0.8727	262817	0.059135	rs140191336	9	131118801	A	G	0.0003	0.2569	0.1211	0.03386	221863	1.47031	9	131043115	rs77704737	T	A	-0.0031951	0.0195	0.8676	15619	51512	0.0616805
rs139754338	9	130747097	G	A	0.0003	0.015	0.0673	0.8238	484680	0.0841782	rs139754338	9	130747097	G	A	0.0003	0.0734	0.0899	0.4143	262817	0.382685	rs139754338	9	130747097	G	A	0.0003	-0.1523	0.1052	0.1475	221863	0.831208	9	131043866	rs112762480	G	A	-0.00120072	0.0195	0.9505	15619	51512	0.0220479
rs62585347	9	130743618	T	C	0.0469	0.0062	0.0045	0.1668	484680	0.777804	rs62585347	9	130743618	T	C	0.0468	0.0113	0.0062	0.06753	262817	1.1705	rs62585347	9	130743618	T	C	0.047	-0.0037	0.0068	0.5868	221863	0.23151	9	131043914	rs56151688	T	C	0.0239997	0.0445	0.589	13471	43194	0.229885
rs116991188	9	131019933	T	G	0.001	-0.0579	0.0313	0.06407	484680	1.19335	rs116991188	9	131019933	T	G	0.0011	-0.0371	0.04	0.3535	262817	0.451611	rs116991188	9	131019933	T	G	0.0008	-0.1444	0.0523	0.005728	221863	2.242	9	131044539	rs111515020	C	T	0.0243999	0.0445	0.5838	13471	43194	0.233736
rs567057193	9	130845902	T	C	0.0032	0.0003	0.0198	0.9877	484680	0.00537495	rs567057193	9	130845902	T	C	0.0031	0.0306	0.0274	0.2647	262817	0.577246	rs567057193	9	130845902	T	C	0.0032	-0.035	0.0295	0.2352	221863	0.628563	9	131045184	rs2240958	A	C	-0.005103	0.0209	0.8092	16992	55525	0.0919441
rs76743424	9	130748504	A	G	0.0003	-0.0596	0.0556	0.2839	484680	0.546835	rs76743424	9	130748504	A	G	0.0003	0.0403	0.0766	0.5991	262817	0.222501	rs76743424	9	130748504	A	G	0.0003	-0.1443	0.0835	0.08416	221863	1.07489	9	131046269	rs59062263	C	T	0.0208021	0.0159	0.193	15619	51512	0.714443
rs76072684	9	130603934	A	G	0.0133	0.0008	0.0084	0.9265	484680	0.0331546	rs76072684	9	130603934	A	G	0.0132	0.0111	0.0116	0.3407	262817	0.467628	rs76072684	9	130603934	A	G	0.0134	-0.0168	0.0126	0.1844	221863	0.734239	9	131046461	rs57786310	G	A	0.0204005	0.0155	0.19	15619	51512	0.721246
rs10819322	9	130712491	T	C	0.0355	-0.0018	0.0046	0.6874	662959	0.16279	rs10819322	9	130712491	T	C	0.0353	0.0049	0.0063	0.4317	361712	0.364818	rs10819322	9	130712491	T	C	0.0346	-0.0102	0.0068	0.1355	295321	0.868061	9	131046485	rs146607408	G	T	-0.0492953	0.0407	0.2249	14214	49108	0.648011
rs74392877	9	130467000	G	A	0.001	-0.0041	0.0305	0.8944	484680	0.0484682	rs74392877	9	130467000	G	A	0.0011	0.0383	0.04	0.3383	262817	0.470698	rs74392877	9	130467000	G	A	0.0009	-0.0646	0.0489	0.1871	221863	0.727926	9	131047530	.	G	C	0.0199987	0.0156	0.1982	15619	51512	0.702896
rs2232625	9	130913798	A	G	0.001	-0.0384	0.0324	0.2364	484680	0.626353	rs2232625	9	130913798	A	G	0.001	0.0066	0.0434	0.8783	262817	0.0563571	rs2232625	9	130913798	A	G	0.0009	-0.1021	0.0507	0.04378	221863	1.35872	9	131048760	rs2240956	I	D	0.0198026	0.0155	0.2024	15619	51512	0.693789
rs562011511	9	131070284	C	G	0.0001	-0.0964	0.1101	0.3812	484680	0.418847	rs562011511	9	131070284	C	G	0.0001	0.0549	0.1453	0.7053	262817	0.151626	rs562011511	9	131070284	C	G	0.0001	-0.3157	0.1752	0.07156	221863	1.14533	9	131051316	rs41313321	D	I	0.0192044	0.0156	0.2167	15619	51512	0.664141
rs2517	9	130855035	A	G	0.143	0.0014	0.0027	0.6188	484680	0.20845	rs2517	9	130855035	A	G	0.1431	0.0056	0.0038	0.1353	262817	0.868702	rs2517	9	130855035	A	G	0.1429	-0.0035	0.0041	0.4	221863	0.39794	9	131051700	rs202064829	C	T	0.0200967	0.0155	0.1935	15619	51512	0.713319
rs185264750	9	131062054	C	T	0.0005	-0.0047	0.0465	0.9195	484680	0.0364483	rs185264750	9	131062054	C	T	0.0005	0.0602	0.0634	0.3421	262817	0.465847	rs185264750	9	131062054	C	T	0.0005	-0.0945	0.0708	0.1823	221863	0.739213	9	131051729	rs532514015	C	T	0.0200967	0.0155	0.1948	15619	51512	0.710411
rs16936857	9	130847862	C	T	0.1565	0.002	0.0023	0.3953	714984	0.403073	rs16936857	9	130847862	C	T	0.157	0.0056	0.0032	0.07335	391691	1.1346	rs16936857	9	130847862	C	T	0.1561	-0.002	0.0034	0.5667	326004	0.246647	9	131051972	rs112807358	I	D	0.0199987	0.0162	0.215	15619	51512	0.667562
rs143114191	9	130481146	T	C	0.0005	0.0459	0.05	0.3591	484680	0.444785	rs143114191	9	130481146	T	C	0.0005	-0.0194	0.0664	0.7699	262817	0.113566	rs143114191	9	130481146	T	C	0.0004	0.1483	0.0788	0.05989	221863	1.22265	9	131051974	rs111720184	C	T	0.0177024	0.0156	0.2567	15619	51512	0.590574
rs187270804	9	130632773	T	C	0.0003	0.1095	0.0764	0.1518	484680	0.818728	rs187270804	9	130632773	T	C	0.0003	0.1991	0.1046	0.05695	262817	1.24451	rs187270804	9	130632773	T	C	0.0003	-0.0547	0.1157	0.6364	221863	0.19627	9	131052601	rs112383320	A	G	0.0172995	0.0156	0.2661	15619	51512	0.574955
rs546289940	9	131373050	A	G	0.0026	-0.0147	0.025	0.5573	484680	0.253911	rs546289940	9	131373050	A	G	0.0026	0.0241	0.0342	0.4811	262817	0.317765	rs546289940	9	131373050	A	G	0.0025	-0.0592	0.0381	0.12	221863	0.920819	9	131052871	rs6478824	G	A	0.0173978	0.0156	0.2622	15619	51512	0.581367
rs884115	9	130887856	T	C	0.1258	0.0069	0.0026	0.007715	718624	2.11266	rs884115	9	130887856	T	C	0.1264	0.011	0.0035	0.001515	394892	2.81959	rs884115	9	130887856	T	C	0.125	0.0026	0.0038	0.4925	326441	0.307594	9	131052943	rs147199052	A	G	0.0173978	0.0155	0.2634	15619	51512	0.579384
rs183646808	9	130731477	A	C	0.0008	0.0255	0.0381	0.5039	484680	0.297656	rs183646808	9	130731477	A	C	0.0009	0.0827	0.0519	0.1115	262817	0.952725	rs183646808	9	130731477	A	C	0.0008	-0.0437	0.0579	0.4507	221863	0.346112	9	131053651	rs11999924	T	A	0.0168964	0.0155	0.2745	15619	51512	0.561458
rs201664355	9	131185203	G	C	0.0057	0.0118	0.018	0.5135	484680	0.28946	rs201664355	9	131185203	G	C	0.0057	0.0367	0.0248	0.139	262817	0.856985	rs201664355	9	131185203	G	C	0.0057	-0.023	0.0271	0.3973	221863	0.400881	9	131053769	rs7847318	A	G	0.0166998	0.0153	0.2754	15619	51512	0.560036
rs111691007	9	130558395	C	T	0.0006	0.0834	0.0436	0.05609	484680	1.25111	rs111691007	9	130558395	C	T	0.0006	0.0231	0.0594	0.698	262817	0.156145	rs111691007	9	130558395	C	T	0.0006	0.1679	0.0665	0.01157	221863	1.93667	9	131053892	rs113342413	D	I	0.0192044	0.0153	0.211	15619	51512	0.675718
rs2240959	9	131039456	A	G	0.0009	-0.0545	0.0311	0.0798	484680	1.098	rs2240959	9	131039456	A	G	0.0011	-0.0308	0.0398	0.4385	262817	0.35803	rs2240959	9	131039456	A	G	0.0008	-0.137	0.0519	0.008333	221863	2.0792	9	131054127	rs7847624	A	G	0.0190965	0.0154	0.2138	15619	51512	0.669992
rs10819353	9	130853202	T	A	0.1536	0.0019	0.0024	0.432	714118	0.364516	rs10819353	9	130853202	T	A	0.1535	0.0056	0.0032	0.08174	391241	1.08757	rs10819353	9	130853202	T	A	0.1525	-0.0021	0.0035	0.5486	325588	0.260744	9	131055525	rs10114273	A	G	0.0167981	0.0155	0.2802	15619	51512	0.552532
rs117929733	9	130532264	C	T	0.0156	-0.0076	0.0079	0.3357	484680	0.474049	rs117929733	9	130532264	C	T	0.0155	-0.0179	0.0109	0.1011	262817	0.995249	rs117929733	9	130532264	C	T	0.0157	0.0083	0.0119	0.4856	221863	0.313721	9	131055560	rs73672489	C	A	0.0182033	0.0155	0.2423	15619	51512	0.615647
rs142282763	9	130578941	A	G	0.0007	0.0107	0.0634	0.8656	484680	0.0626828	rs142282763	9	130578941	A	G	0.0007	0.1163	0.0853	0.1731	262817	0.761703	rs142282763	9	130578941	A	G	0.0007	-0.0945	0.098	0.3348	221863	0.475215	9	131055733	rs73672490	T	C	0.0182033	0.0156	0.2408	15619	51512	0.618344
rs11794401	9	130852815	C	T	0.1618	0.0015	0.0026	0.568	484680	0.245652	rs11794401	9	130852815	C	T	0.1626	0.0054	0.0035	0.1233	262817	0.909037	rs11794401	9	130852815	C	T	0.1608	-0.0031	0.0039	0.4281	221863	0.368455	9	131055893	rs151180418	T	G	-0.053	0.0526	0.3145	14078	49222	0.502379
rs4301523	9	130844025	T	C	0.1614	0.0014	0.0025	0.5852	484680	0.232696	rs4301523	9	130844025	T	C	0.1622	0.0054	0.0035	0.1255	262817	0.901356	rs4301523	9	130844025	T	C	0.1604	-0.0031	0.0039	0.4251	221863	0.371509	9	131056266	rs7028431	T	C	0.0199987	0.0156	0.2003	15619	51512	0.698319
rs528629588	9	130775399	T	C	0.0009	0.0476	0.0373	0.2025	484680	0.693575	rs528629588	9	130775399	T	C	0.0009	0.0147	0.0506	0.7718	262817	0.112495	rs528629588	9	130775399	T	C	0.0009	0.1385	0.0572	0.01547	221863	1.81051	9	131056378	rs7031522	A	C	0.0198026	0.0156	0.2057	15619	51512	0.686766
rs4837265	9	131202282	C	T	0.2039	0.0047	0.0024	0.04625	484680	1.33489	rs4837265	9	131202282	C	T	0.2044	0.0022	0.0032	0.4918	262817	0.308211	rs4837265	9	131202282	C	T	0.2034	0.01	0.0036	0.00478	221863	2.32057	9	131056506	rs117248514	C	T	0.0199987	0.0156	0.2007	15619	51512	0.697453
rs10987893	9	130902028	G	C	0.0002	-0.037	0.0708	0.601	484680	0.221126	rs10987893	9	130902028	G	C	0.0002	0.0486	0.0936	0.6034	262817	0.219395	rs10987893	9	130902028	G	C	0.0002	-0.1882	0.1124	0.09408	221863	1.0265	9	131056702	rs73672491	C	A	-0.0511986	0.0424	0.2265	13557	43437	0.644932
rs184129601	9	130627532	C	T	0.0066	-0.005	0.0126	0.693	484680	0.159267	rs184129601	9	130627532	C	T	0.0066	0.0109	0.0173	0.5305	262817	0.275315	rs184129601	9	130627532	C	T	0.0066	-0.0307	0.019	0.1069	221863	0.971022	9	131057119	rs112687750	D	I	0.0184979	0.0157	0.24	15619	51512	0.619789
rs202188174	9	131513839	T	G	0.0002	0.0956	0.0791	0.2267	484680	0.644548	rs202188174	9	131513839	T	G	0.0002	0.227	0.11	0.0391	262817	1.40782	rs202188174	9	131513839	T	G	0.0002	-0.0335	0.1176	0.7757	221863	0.110306	9	131057418	rs10122012	A	G	-0.0564963	0.0578	0.3276	13784	47762	0.484656
rs10987871	9	130851573	G	A	0.1433	0.0017	0.0024	0.4878	718478	0.311758	rs10987871	9	130851573	G	A	0.1436	0.0054	0.0033	0.09768	394816	1.01019	rs10987871	9	130851573	G	A	0.1436	-0.0025	0.0036	0.4821	326373	0.316863	9	131057478	rs190074030	T	A	0.0205964	0.0156	0.1886	15619	51512	0.724458
rs10819352	9	130852433	A	T	0.1416	0.0017	0.0024	0.4942	718682	0.306097	rs10819352	9	130852433	A	T	0.1416	0.0054	0.0033	0.1009	394921	0.996109	rs10819352	9	130852433	A	T	0.1416	-0.0025	0.0036	0.4768	326471	0.321664	9	131057783	rs73672492	C	T	0.0194987	0.0157	0.2134	15619	51512	0.670806
rs148664412	9	131246994	A	C	0.0003	0.0662	0.0711	0.3516	484680	0.453951	rs148664412	9	131246994	A	C	0.0003	-0.0323	0.0984	0.7423	262817	0.129421	rs148664412	9	131246994	A	C	0.0003	0.202	0.1063	0.0573	221863	1.24185	9	131057985	rs1468648	D	I	0.0179971	0.016	0.259	15619	51512	0.5867
rs148661539	9	131259207	A	G	0.0018	-0.0616	0.0234	0.008617	484680	2.06464	rs148661539	9	131259207	A	G	0.0018	-0.0955	0.0321	0.002958	262817	2.529	rs148661539	9	131259207	A	G	0.0018	-0.0181	0.0355	0.6105	221863	0.214314	9	131059830	rs12005136	D	I	0.0180953	0.0172	0.294	15619	51512	0.531653
rs117114714	9	130660157	A	G	0.0008	-0.0032	0.0392	0.9351	484680	0.0291419	rs117114714	9	130660157	A	G	0.0009	0.0315	0.0502	0.5302	262817	0.27556	rs117114714	9	130660157	A	G	0.0006	-0.1018	0.0654	0.1197	221863	0.921906	9	131059945	rs113145032	A	G	0.0180953	0.0157	0.25	15619	51512	0.60206
rs111309840	9	131381957	T	G	0.0024	-0.0032	0.0193	0.8676	484680	0.0616805	rs111309840	9	131381957	T	G	0.0027	-0.0321	0.0252	0.204	262817	0.69037	rs111309840	9	131381957	T	G	0.0022	0.0326	0.0311	0.2951	221863	0.530031	9	131060111	rs10123875	T	A	0.00740253	0.0365	0.8391	13840	44448	0.0761863
rs2994347	9	131127715	C	G	0.1246	0.0096	0.0027	0.0004168	697167	3.38007	rs2994347	9	131127715	C	G	0.1256	0.015	0.0037	4.122e-05	385603	4.38489	rs2994347	9	131127715	C	G	0.1256	0.0062	0.004	0.1227	314275	0.911155	9	131060257	rs4637952	A	G	0.00740253	0.0365	0.8388	13840	44448	0.0763416
rs535152254	9	131329371	C	T	0.0001	-0.0544	0.0932	0.5593	484680	0.252355	rs535152254	9	131329371	C	T	0.0001	-0.2056	0.1355	0.1292	262817	0.888737	rs535152254	9	131329371	C	T	0.0002	0.1003	0.1325	0.4492	221863	0.34756	9	131062044	rs7874346	G	A	0.0314987	0.0168	0.06088	15619	51512	1.21553
rs9695803	9	130859332	C	T	0.136	0.005	0.0025	0.04242	718392	1.37243	rs9695803	9	130859332	C	T	0.1368	0.0086	0.0033	0.009893	394781	2.00467	rs9695803	9	130859332	C	T	0.1355	0.0006	0.0037	0.8684	326321	0.0612802	9	131063362	rs60514985	A	G	0.0301023	0.0165	0.06768	15419	50710	1.16954
rs527719205	9	131069301	C	T	0.0009	0.0263	0.0351	0.4531	484680	0.343806	rs527719205	9	131069301	C	T	0.0009	-0.0376	0.0492	0.4448	262817	0.351835	rs527719205	9	131069301	C	T	0.001	0.0774	0.0516	0.1337	221863	0.873869	9	131063448	rs61646534	T	G	0.0298015	0.0175	0.08814	15419	50710	1.05483
rs574395674	9	130838078	A	G	0.0004	-0.0091	0.0542	0.8669	484680	0.062031	rs574395674	9	130838078	A	G	0.0004	0.0679	0.0789	0.3894	262817	0.409604	rs574395674	9	130838078	A	G	0.0005	-0.1098	0.0769	0.1533	221863	0.814458	9	131063895	rs201556861	G	T	0.0217028	0.0181	0.2307	14178	49263	0.636952
rs189454288	9	131130006	G	C	0.0058	0.0191	0.0127	0.1342	484680	0.872247	rs189454288	9	131130006	G	C	0.0058	0.0076	0.0175	0.6664	262817	0.176265	rs189454288	9	131130006	G	C	0.0058	0.0495	0.0192	0.009989	221863	2.00048	9	131063903	rs112352150	G	C	0.0254046	0.0182	0.1613	14014	48306	0.792366
rs76147989	9	130654907	C	T	0.0001	0.0259	0.1001	0.7961	484680	0.0990324	rs76147989	9	130654907	C	T	0.0001	0.0798	0.1248	0.5225	262817	0.281914	rs76147989	9	130654907	C	T	0.0001	-0.2665	0.1749	0.1275	221863	0.89449	9	131064107	rs7867286	A	G	0.0190965	0.0227	0.4013	13573	39930	0.396531
rs542880402	9	131426522	T	C	0.0009	0.0121	0.0361	0.7367	484680	0.132709	rs542880402	9	131426522	T	C	0.001	-0.0266	0.0483	0.5819	262817	0.235152	rs542880402	9	131426522	T	C	0.0009	0.0928	0.0562	0.09883	221863	1.00511	9	131064169	rs145033206	C	T	0.0116024	0.0224	0.6031	13573	39930	0.219611
rs114569187	9	130626529	A	G	0.0003	0.0095	0.06	0.8741	484680	0.0584389	rs114569187	9	130626529	A	G	0.0003	-0.0514	0.0808	0.5252	262817	0.279675	rs114569187	9	130626529	A	G	0.0003	0.1467	0.0927	0.1136	221863	0.944622	9	131064212	rs565286710	C	T	0.011296	0.0216	0.6017	13573	39930	0.22062
rs12005665	9	130576787	A	G	0.0007	0.0027	0.0385	0.9449	484680	0.0246142	rs12005665	9	130576787	A	G	0.0007	-0.0339	0.0515	0.5107	262817	0.291834	rs12005665	9	130576787	A	G	0.0007	0.0936	0.0601	0.1191	221863	0.924088	9	131064322	rs7867338	A	G	-0.00839514	0.0211	0.6909	13573	39930	0.160585
rs182297664	9	130986200	T	C	0.0004	-0.0069	0.049	0.8882	484680	0.0514892	rs182297664	9	130986200	T	C	0.0004	-0.0651	0.0648	0.3148	262817	0.501965	rs182297664	9	130986200	T	C	0.0004	0.098	0.0778	0.2079	221863	0.682146	9	131064632	rs149362875	A	C	-0.00739729	0.0219	0.737	13573	39930	0.132533
rs150223313	9	131500956	A	G	0.0017	0.0191	0.0227	0.4002	484680	0.397723	rs150223313	9	131500956	A	G	0.0019	-0.0123	0.0298	0.68	262817	0.167491	rs150223313	9	131500956	A	G	0.0016	0.0632	0.0362	0.08072	221863	1.09302	9	131065738	rs140380848	T	C	0.0139029	0.0225	0.5355	13573	39930	0.271241
rs138092781	9	130667731	T	C	0.004	0.0027	0.0169	0.8751	484680	0.0579423	rs138092781	9	130667731	T	C	0.004	0.0257	0.0233	0.2698	262817	0.568958	rs138092781	9	130667731	T	C	0.004	-0.0298	0.0254	0.2408	221863	0.618344	9	131066193	rs7861783	A	G	-0.00820356	0.0209	0.6959	13573	39930	0.157453
rs7852162	9	130842180	A	G	0.1412	0.0018	0.0027	0.5059	484680	0.295935	rs7852162	9	130842180	A	G	0.1412	0.0062	0.0038	0.1035	262817	0.98506	rs7852162	9	130842180	A	G	0.1412	-0.0028	0.0041	0.4934	221863	0.306801	9	131066591	rs78884421	T	C	-0.00900038	0.0208	0.6639	13573	39930	0.177897
rs563147851	9	130747333	C	A	0.0003	-0.0786	0.0801	0.3266	484680	0.485984	rs563147851	9	130747333	C	A	0.0003	0.0221	0.1099	0.8409	262817	0.0752556	rs563147851	9	130747333	C	A	0.0003	-0.2409	0.1209	0.04637	221863	1.33376	9	131067069	rs60851690	G	A	-0.0112025	0.0221	0.6108	13573	39930	0.214101
rs200186808	9	130716656	A	G	0.0001	0.0329	0.0993	0.7405	484680	0.130475	rs200186808	9	130716656	A	G	0.0001	-0.1289	0.138	0.3503	262817	0.45556	rs200186808	9	130716656	A	G	0.0001	0.1963	0.1477	0.1838	221863	0.735654	9	131067423	rs724530	A	G	0.0132025	0.022	0.5475	13573	39930	0.261616
rs10760516	9	130691650	T	C	0.002	0.0407	0.0219	0.0626	484680	1.20343	rs10760516	9	130691650	T	C	0.0021	0.0736	0.0293	0.01202	262817	1.9201	rs10760516	9	130691650	T	C	0.0019	0.0014	0.034	0.9662	221863	0.014933	9	131067619	rs79387874	T	C	-0.00820356	0.0205	0.6882	13573	39930	0.162285
rs527480581	9	130935615	A	G	0.0006	0.021	0.0441	0.6346	484680	0.1975	rs527480581	9	130935615	A	G	0.0006	-0.0464	0.0606	0.444	262817	0.352617	rs527480581	9	130935615	A	G	0.0006	0.0982	0.0664	0.1393	221863	0.856049	9	131067870	rs60233055	T	G	-0.00820356	0.0205	0.6877	13573	39930	0.162601
rs116278677	9	131475737	T	C	0.0017	0.0192	0.0227	0.3979	484680	0.400226	rs116278677	9	131475737	T	C	0.0019	-0.0125	0.0299	0.6758	262817	0.170182	rs116278677	9	131475737	T	C	0.0016	0.063	0.0362	0.08191	221863	1.08666	9	131068262	rs74659866	A	G	-0.00979784	0.0204	0.6303	13573	39930	0.200453
rs113649663	9	131349165	T	C	0.0373	0.0033	0.0051	0.5125	484680	0.290306	rs113649663	9	131349165	T	C	0.0371	-0.0021	0.007	0.7654	262817	0.116112	rs113649663	9	131349165	T	C	0.0375	0.0145	0.0076	0.05732	221863	1.24169	9	131068675	rs7865290	I	D	-0.0248051	0.0216	0.2503	11508	33649	0.601539
rs61743914	9	130635742	A	G	0.0034	-0.0261	0.0182	0.1518	484680	0.818728	rs61743914	9	130635742	A	G	0.0034	-0.0032	0.0249	0.8986	262817	0.0464336	rs61743914	9	130635742	A	G	0.0034	-0.0628	0.0275	0.02253	221863	1.64724	9	131068719	rs201946902	C	T	-0.0114048	0.0196	0.5602	13573	39930	0.251657
rs117677169	9	131157403	A	G	0.0024	-0.0416	0.0201	0.03812	484680	1.41885	rs117677169	9	131157403	A	G	0.0025	-0.0171	0.0269	0.5251	262817	0.279758	rs117677169	9	131157403	A	G	0.0022	-0.0834	0.0313	0.007799	221863	2.10796	9	131069717	rs137948800	I	D	-0.00790113	0.022	0.7203	12857	37411	0.142487
rs565059237	9	130995894	T	C	0.0008	-0.0276	0.0379	0.4662	484680	0.331428	rs565059237	9	130995894	T	C	0.0008	-0.0851	0.0541	0.1157	262817	0.936667	rs565059237	9	130995894	T	C	0.0009	0.0387	0.0549	0.4808	221863	0.318036	9	131069785	rs117172293	C	T	-0.0142003	0.0216	0.511	13573	39930	0.291579
rs532808182	9	131239441	A	G	0.0002	0.0591	0.1018	0.5617	484680	0.250496	rs532808182	9	131239441	A	G	0.0002	0.2047	0.1422	0.15	262817	0.823909	rs532808182	9	131239441	A	G	0.0002	-0.1278	0.1505	0.3958	221863	0.402524	9	131069950	rs12003810	T	C	-0.0111014	0.0197	0.5727	13573	39930	0.242073
rs4837227	9	130798128	T	C	0.0016	0.0301	0.0244	0.2178	484680	0.661942	rs4837227	9	130798128	T	C	0.0017	0.0736	0.0332	0.0266	262817	1.57512	rs4837227	9	130798128	T	C	0.0016	-0.0067	0.0374	0.8588	221863	0.066108	9	131070022	rs60555820	T	C	0.0330962	0.0735	0.6525	10549	29193	0.185419
rs4595230	9	130785480	C	T	0.0066	0.0055	0.0114	0.6285	484680	0.201695	rs4595230	9	130785480	C	T	0.0071	0.0206	0.0153	0.1774	262817	0.751046	rs4595230	9	130785480	C	T	0.0061	-0.0172	0.0179	0.3371	221863	0.472241	9	131070743	rs28524722	C	T	0.0338989	0.0732	0.6435	10549	29193	0.191451
rs41499549	9	130609839	T	C	0.0011	0.0389	0.0291	0.1816	484680	0.740884	rs41499549	9	130609839	T	C	0.0011	-0.0092	0.0411	0.8232	262817	0.0844946	rs41499549	9	130609839	T	C	0.0012	0.0858	0.0426	0.04411	221863	1.35546	9	131071144	rs7874504	C	T	-0.0135007	0.0216	0.5307	13573	39930	0.275151
rs7859531	9	130952408	C	T	0.0028	0.0139	0.0177	0.4314	484680	0.36512	rs7859531	9	130952408	C	T	0.0029	0.0447	0.0239	0.06088	262817	1.21553	rs7859531	9	130952408	C	T	0.0026	-0.0135	0.0273	0.6212	221863	0.206769	9	131071722	rs2231645	A	G	-0.0114048	0.0198	0.5646	13573	39930	0.248259
rs187603483	9	130954976	A	C	0.0009	0.0116	0.0358	0.7458	484680	0.127378	rs187603483	9	130954976	A	C	0.0009	-0.0351	0.0492	0.4762	262817	0.322211	rs187603483	9	130954976	A	C	0.0009	0.0818	0.0538	0.1289	221863	0.889747	9	131071723	rs2231644	C	T	0.0314987	0.0736	0.6688	10549	29193	0.174704
rs10760532	9	130846858	C	T	0.1615	0.0014	0.0025	0.5926	484680	0.227238	rs10760532	9	130846858	C	T	0.1623	0.0053	0.0035	0.1262	262817	0.898941	rs10760532	9	130846858	C	T	0.1605	-0.0031	0.0039	0.4174	221863	0.379448	9	131071725	rs78278964	A	C	-0.0103029	0.0198	0.6016	13573	39930	0.220692
rs150068619	9	130860022	A	G	0.0142	-0.0025	0.0088	0.7786	484680	0.108686	rs150068619	9	130860022	A	G	0.0142	-0.0161	0.0121	0.1834	262817	0.736601	rs150068619	9	130860022	A	G	0.0142	0.0126	0.0132	0.3394	221863	0.469288	9	131072261	rs2231640	D	I	-0.0102019	0.0198	0.6074	13573	39930	0.216525
rs77989565	9	130990013	A	G	0.2194	0.0137	0.0023	2.867e-09	484680	8.54257	rs77989565	9	130990013	A	G	0.2185	0.0168	0.0032	1.257e-07	262817	6.90066	rs77989565	9	130990013	A	G	0.2205	0.0092	0.0035	0.008132	221863	2.0898	9	131073329	rs111383751	I	D	-0.0231049	0.0211	0.2724	13573	39930	0.564793
rs112217371	9	130989707	A	C	0.2196	0.0136	0.0023	3.19e-09	484680	8.49621	rs112217371	9	130989707	A	C	0.2187	0.0167	0.0032	1.421e-07	262817	6.84741	rs112217371	9	130989707	A	C	0.2207	0.0091	0.0035	0.008289	221863	2.0815	9	131074066	rs369645449	T	C	0.0246048	0.0741	0.7402	10549	29193	0.130651
rs7044673	9	130846475	A	G	0.1548	0.0019	0.0024	0.4078	718691	0.389553	rs7044673	9	130846475	A	G	0.1553	0.0055	0.0032	0.08055	394925	1.09393	rs7044673	9	130846475	A	G	0.1546	-0.0021	0.0035	0.5471	326477	0.261933	9	131074336	rs7030180	A	G	-0.010505	0.0199	0.5955	13573	39930	0.225118
rs192721276	9	130996414	A	G	0.0002	-0.0507	0.0892	0.57	484680	0.244125	rs192721276	9	130996414	A	G	0.0002	-0.1692	0.1199	0.1582	262817	0.800794	rs192721276	9	130996414	A	G	0.0002	0.1241	0.1383	0.3696	221863	0.432268	9	131074352	rs145273490	D	I	-0.0114048	0.0203	0.5741	13573	39930	0.241012
rs577035747	9	131498949	T	G	0.0017	0.0191	0.0227	0.3998	484680	0.398157	rs577035747	9	131498949	T	G	0.0019	-0.0122	0.0298	0.6825	262817	0.165897	rs577035747	9	131498949	T	G	0.0016	0.0629	0.0362	0.08224	221863	1.08492	9	131075171	rs7861810	G	C	0.0387975	0.0806	0.6301	10897	30530	0.200591
rs78931765	9	131507232	T	A	0.0017	0.019	0.0227	0.4015	484680	0.396314	rs78931765	9	131507232	T	A	0.0019	-0.0123	0.0298	0.6813	262817	0.166662	rs78931765	9	131507232	T	A	0.0016	0.0628	0.0362	0.08265	221863	1.08276	9	131075540	rs140799491	I	D	-0.00429923	0.0818	0.9577	10655	29573	0.0187705
rs116620492	9	131499842	G	C	0.0017	0.019	0.0227	0.4017	484680	0.396098	rs116620492	9	131499842	G	C	0.0019	-0.0123	0.0298	0.6805	262817	0.167172	rs116620492	9	131499842	G	C	0.0016	0.0628	0.0362	0.08262	221863	1.08291	9	131076155	rs41306706	C	T	-0.00140098	0.0711	0.984	10549	29193	0.0070049
rs7851043	9	131172370	T	C	0.0019	0.0054	0.0225	0.8099	484680	0.0915686	rs7851043	9	131172370	T	C	0.002	0.0353	0.0297	0.2342	262817	0.630413	rs7851043	9	131172370	T	C	0.0017	-0.0392	0.0358	0.2744	221863	0.561616	9	131080208	rs7869223	G	A	0.0556996	0.0244	0.02238	13373	39128	1.65014
[truncated: 8,910 more rows]

## Sheet: Table3
Supplementary Table3: Recruited species information for conservaton analysis of LCN2
[truncated: 32 more rows]

[truncated: 10 more sheets: Table4, Table5, Table6, Table7, Table8, Table9, Table10, Table11, Table12, Table13]
